# Supplementary material for: A direct observation of up-converted room-temperature phosphorescence in an anti-Kasha dopant-matrix system
Source: Nat Commun. 2023 Apr 8;14:1987. doi: 10.1038/s41467-023-37662-y (PMC10082826; doi:10.1038/s41467-023-37662-y)
Supplement: Supplementary file 4 — Supplementary Data 1 [file 41467_2023_37662_MOESM4_ESM.zip]

Archive with 2 entries (2 files):
- 362327_3_supp_7452530_rrrm5n.pdf
- 362327_3_supp_7452531_rrrm5m.cif
