# Supplementary material for: A direct observation of up-converted room-temperature phosphorescence in an anti-Kasha dopant-matrix system
Source: Nat Commun. 2023 Apr 8;14:1987. doi: 10.1038/s41467-023-37662-y (PMC10082826; doi:10.1038/s41467-023-37662-y)
Supplement: Supplementary file 4 — Supplementary Data 1 [file 41467_2023_37662_MOESM4_ESM.zip › 362327_3_supp_7452531_rrrm5m.cif]

data_mo_dm21102_0m
_audit_creation_date               2021-08-25
_audit_creation_method
;
Olex2 1.2
(compiled 2018.05.29 svn.r3508 for OlexSys, GUI svn.r5506)
;
_shelx_SHELXL_version_number       '2016/6'
_audit_contact_author_address      ?
_audit_contact_author_email        ?
_audit_contact_author_name         ''
_audit_contact_author_phone        ?
_publ_contact_author_id_orcid      ?
_publ_section_references
;
Dolomanov, O.V., Bourhis, L.J., Gildea, R.J, Howard, J.A.K. & Puschmann, H.
 (2009), J. Appl. Cryst. 42, 339-341.

Sheldrick, G.M. (2015). Acta Cryst. A71, 3-8.

Sheldrick, G.M. (2015). Acta Cryst. C71, 3-8.
;
_chemical_name_common              ?
_chemical_name_systematic          ?
_chemical_formula_moiety           'C18 H15 B F2 O4'
_chemical_formula_sum              'C18 H15 B F2 O4'
_chemical_formula_weight           344.11
_chemical_melting_point            ?
loop_
  _atom_type_symbol
  _atom_type_description
  _atom_type_scat_dispersion_real
  _atom_type_scat_dispersion_imag
  _atom_type_scat_source
 'C' 'C' 0.0033 0.0016 'International Tables Vol C Tables 4.2.6.8 and 6.1.1.4'
 'H' 'H' 0.0000 0.0000 'International Tables Vol C Tables 4.2.6.8 and 6.1.1.4'
 'B' 'B' 0.0013 0.0007 'International Tables Vol C Tables 4.2.6.8 and 6.1.1.4'
 'F' 'F' 0.0171 0.0103 'International Tables Vol C Tables 4.2.6.8 and 6.1.1.4'
 'O' 'O' 0.0106 0.0060 'International Tables Vol C Tables 4.2.6.8 and 6.1.1.4'

_shelx_space_group_comment
;
The symmetry employed for this shelxl refinement is uniquely defined
by the following loop, which should always be used as a source of
symmetry information in preference to the above space-group names.
They are only intended as comments.
;
_space_group_crystal_system        'orthorhombic'
_space_group_IT_number             61
_space_group_name_H-M_alt          'P b c a'
_space_group_name_Hall             '-P 2ac 2ab'
loop_
  _space_group_symop_operation_xyz
 'x, y, z'
 '-x+1/2, -y, z+1/2'
 '-x, y+1/2, -z+1/2'
 'x+1/2, -y+1/2, -z'
 '-x, -y, -z'
 'x-1/2, y, -z-1/2'
 'x, -y-1/2, z-1/2'
 '-x-1/2, y-1/2, z'

_cell_length_a                     10.3880(18)
_cell_length_b                     16.326(3)
_cell_length_c                     19.538(3)
_cell_angle_alpha                  90
_cell_angle_beta                   90
_cell_angle_gamma                  90
_cell_volume                       3313.5(10)
_cell_formula_units_Z              8
_cell_measurement_reflns_used      3126
_cell_measurement_temperature      296(2)
_cell_measurement_theta_max        22.235
_cell_measurement_theta_min        2.495
_shelx_estimated_absorpt_T_max     0.998
_shelx_estimated_absorpt_T_min     0.980
_exptl_absorpt_coefficient_mu      0.110
_exptl_absorpt_correction_T_max    0.7455
_exptl_absorpt_correction_T_min    0.6714
_exptl_absorpt_correction_type     multi-scan
_exptl_absorpt_process_details    
 'SADABS-2008/1 (Bruker,2008) was used for absorption correction. wR2(int) was 0.0679 before and 0.0412 after correction. The Ratio of minimum to maximum transmission is 0.9006. The \l/2 correction factor is 0.0015.'
_exptl_absorpt_special_details     ?
_exptl_crystal_colour              'colourless'
_exptl_crystal_density_diffrn      1.380
_exptl_crystal_density_meas        .
_exptl_crystal_density_method      ?
_exptl_crystal_description         'plate'
_exptl_crystal_F_000               1424
_exptl_crystal_size_max            0.18
_exptl_crystal_size_mid            0.15
_exptl_crystal_size_min            0.02
_exptl_transmission_factor_max     ?
_exptl_transmission_factor_min     ?
_diffrn_reflns_av_R_equivalents    0.0614
_diffrn_reflns_av_unetI/netI       0.0372
_diffrn_reflns_Laue_measured_fraction_full  1.000
_diffrn_reflns_Laue_measured_fraction_max  0.995
_diffrn_reflns_limit_h_max         13
_diffrn_reflns_limit_h_min         -12
_diffrn_reflns_limit_k_max         19
_diffrn_reflns_limit_k_min         -21
_diffrn_reflns_limit_l_max         25
_diffrn_reflns_limit_l_min         -25
_diffrn_reflns_number              25067
_diffrn_reflns_point_group_measured_fraction_full  1.000
_diffrn_reflns_point_group_measured_fraction_max  0.995
_diffrn_reflns_theta_full          25.242
_diffrn_reflns_theta_max           27.321
_diffrn_reflns_theta_min           2.085
_diffrn_ambient_temperature        296.15
_diffrn_detector_area_resol_mean   ?
_diffrn_measured_fraction_theta_full  1.000
_diffrn_measured_fraction_theta_max  0.995
_diffrn_measurement_device_type    'Bruker D8 Venture'
_diffrn_measurement_method         '\f and \w scans'
_diffrn_radiation_monochromator    'graphite'
_diffrn_radiation_type             MoK\a
_diffrn_radiation_wavelength       0.71073
_diffrn_source                     ?
_diffrn_standards_number           0
_reflns_Friedel_coverage           0.000
_reflns_Friedel_fraction_full      .
_reflns_Friedel_fraction_max       .
_reflns_number_gt                  1908
_reflns_number_total               3721
_reflns_special_details
;
 Reflections were merged by SHELXL according to the crystal
 class for the calculation of statistics and refinement.
 
 _reflns_Friedel_fraction is defined as the number of unique
 Friedel pairs measured divided by the number that would be
 possible theoretically, ignoring centric projections and
 systematic absences.
;
_reflns_threshold_expression       'I > 2\s(I)'
_computing_cell_refinement         'SAINT v7.68A (Bruker, 2009)'
_computing_data_collection         ?
_computing_data_reduction          'SAINT v7.68A (Bruker, 2009)'
_computing_molecular_graphics      'Olex2 (Dolomanov et al., 2009)'
_computing_publication_material    'Olex2 (Dolomanov et al., 2009)'
_computing_structure_refinement    'ShelXL (Sheldrick, 2015)'
_computing_structure_solution      'ShelXT (Sheldrick, 2015)'
_refine_diff_density_max           0.149
_refine_diff_density_min           -0.199
_refine_diff_density_rms           0.047
_refine_ls_extinction_coef         .
_refine_ls_extinction_method       none
_refine_ls_goodness_of_fit_ref     0.978
_refine_ls_hydrogen_treatment      constr
_refine_ls_matrix_type             full
_refine_ls_number_parameters       228
_refine_ls_number_reflns           3721
_refine_ls_number_restraints       0
_refine_ls_R_factor_all            0.1169
_refine_ls_R_factor_gt             0.0517
_refine_ls_restrained_S_all        0.978
_refine_ls_shift/su_max            0.000
_refine_ls_shift/su_mean           0.000
_refine_ls_structure_factor_coef   Fsqd
_refine_ls_weighting_details      
 'w=1/[\s^2^(Fo^2^)+(0.1000P)^2^] where P=(Fo^2^+2Fc^2^)/3'
_refine_ls_weighting_scheme        calc
_refine_ls_wR_factor_gt            0.1343
_refine_ls_wR_factor_ref           0.1799
_refine_special_details            ?
_olex2_refinement_description
;
1. Fixed Uiso
 At 1.2 times of:
  All C(H) groups
 At 1.5 times of:
  All C(H,H,H) groups
2.a Aromatic/amide H refined with riding coordinates:
 C2(H2), C6(H6), C7(H7), C9(H9), C14(H14), C15(H15), C16(H16), C17(H17),
 C18(H18)
2.b Idealised Me refined as rotating group:
 C10(H10A,H10B,H10C), C11(H11A,H11B,H11C)
;
_atom_sites_solution_hydrogens     geom
_atom_sites_solution_primary       dual
_atom_sites_solution_secondary     ?
loop_
  _atom_site_label
  _atom_site_type_symbol
  _atom_site_fract_x
  _atom_site_fract_y
  _atom_site_fract_z
  _atom_site_U_iso_or_equiv
  _atom_site_adp_type
  _atom_site_occupancy
  _atom_site_site_symmetry_order
  _atom_site_calc_flag
  _atom_site_refinement_flags_posn
  _atom_site_refinement_flags_adp
  _atom_site_refinement_flags_occupancy
  _atom_site_disorder_assembly
  _atom_site_disorder_group
 F1 F 0.09683(16) 0.30699(10) 0.42843(9) 0.0860(6) Uani 1 1 d . . . . .
 F2 F 0.09847(16) 0.44370(10) 0.43372(8) 0.0780(5) Uani 1 1 d . . . . .
 O1 O 0.21908(18) 0.37970(13) 0.35023(10) 0.0818(6) Uani 1 1 d . . . . .
 O2 O 0.27673(16) 0.37239(12) 0.47123(9) 0.0745(6) Uani 1 1 d . . . . .
 O3 O 0.67087(15) 0.39352(12) 0.44747(8) 0.0655(5) Uani 1 1 d . . . . .
 O4 O 0.33763(18) 0.44003(14) 0.71176(10) 0.0857(7) Uani 1 1 d . . . . .
 C1 C 0.3385(2) 0.39610(15) 0.33771(13) 0.0571(6) Uani 1 1 d . . . . .
 C2 C 0.4278(2) 0.40309(15) 0.38888(12) 0.0542(6) Uani 1 1 d . . . . .
 H2 H 0.512017 0.417386 0.378051 0.065 Uiso 1 1 calc R . . . .
 C3 C 0.3950(2) 0.38934(13) 0.45585(12) 0.0473(5) Uani 1 1 d . . . . .
 C4 C 0.4826(2) 0.39125(13) 0.51511(12) 0.0453(5) Uani 1 1 d . . . . .
 C5 C 0.6181(2) 0.39174(14) 0.51039(12) 0.0473(5) Uani 1 1 d . . . . .
 C6 C 0.6923(2) 0.39012(14) 0.56939(12) 0.0521(6) Uani 1 1 d . . . . .
 H6 H 0.781608 0.389416 0.566023 0.063 Uiso 1 1 calc R . . . .
 C7 C 0.6352(2) 0.38957(14) 0.63261(12) 0.0509(6) Uani 1 1 d . . . . .
 H7 H 0.686251 0.387492 0.671655 0.061 Uiso 1 1 calc R . . . .
 C8 C 0.5015(2) 0.39206(14) 0.63928(12) 0.0478(6) Uani 1 1 d . . . . .
 C9 C 0.4279(2) 0.39285(13) 0.58026(11) 0.0478(6) Uani 1 1 d . . . . .
 H9 H 0.338721 0.394512 0.584198 0.057 Uiso 1 1 calc R . . . .
 C10 C 0.3704(3) 0.40604(19) 0.26432(13) 0.0768(8) Uani 1 1 d . . . . .
 H10A H 0.350795 0.356298 0.240289 0.115 Uiso 1 1 calc GR . . . .
 H10B H 0.460465 0.418069 0.259622 0.115 Uiso 1 1 calc GR . . . .
 H10C H 0.320762 0.450195 0.245472 0.115 Uiso 1 1 calc GR . . . .
 C11 C 0.8085(3) 0.3975(3) 0.44155(16) 0.1041(13) Uani 1 1 d . . . . .
 H11A H 0.831677 0.405177 0.394432 0.156 Uiso 1 1 calc GR . . . .
 H11B H 0.845468 0.347361 0.458074 0.156 Uiso 1 1 calc GR . . . .
 H11C H 0.840238 0.442557 0.468200 0.156 Uiso 1 1 calc GR . . . .
 C12 C 0.4379(2) 0.40123(16) 0.70665(12) 0.0560(6) Uani 1 1 d . . . . .
 C13 C 0.4989(2) 0.36499(15) 0.76829(13) 0.0528(6) Uani 1 1 d . . . . .
 C14 C 0.5650(3) 0.29106(16) 0.76576(14) 0.0650(7) Uani 1 1 d . . . . .
 H14 H 0.574650 0.263862 0.724258 0.078 Uiso 1 1 calc R . . . .
 C15 C 0.6163(3) 0.25789(18) 0.82479(16) 0.0768(8) Uani 1 1 d . . . . .
 H15 H 0.658038 0.207536 0.823152 0.092 Uiso 1 1 calc R . . . .
 C16 C 0.6059(3) 0.29901(18) 0.88596(15) 0.0716(8) Uani 1 1 d . . . . .
 H16 H 0.642178 0.276997 0.925397 0.086 Uiso 1 1 calc R . . . .
 C17 C 0.5419(2) 0.37262(18) 0.88887(14) 0.0652(7) Uani 1 1 d . . . . .
 H17 H 0.535142 0.400404 0.930270 0.078 Uiso 1 1 calc R . . . .
 C18 C 0.4878(2) 0.40536(17) 0.83045(13) 0.0569(7) Uani 1 1 d . . . . .
 H18 H 0.443562 0.454812 0.832788 0.068 Uiso 1 1 calc R . . . .
 B1 B 0.1693(3) 0.3749(2) 0.42117(17) 0.0630(8) Uani 1 1 d . . . . .

loop_
  _atom_site_aniso_label
  _atom_site_aniso_U_11
  _atom_site_aniso_U_22
  _atom_site_aniso_U_33
  _atom_site_aniso_U_23
  _atom_site_aniso_U_13
  _atom_site_aniso_U_12
 F1 0.0743(11) 0.0832(11) 0.1006(13) 0.0072(9) -0.0241(9) -0.0172(9)
 F2 0.0667(11) 0.0843(11) 0.0829(12) 0.0063(8) -0.0104(8) 0.0024(8)
 O1 0.0494(12) 0.1393(18) 0.0568(12) -0.0015(11) -0.0142(9) -0.0078(11)
 O2 0.0358(10) 0.1349(17) 0.0528(11) 0.0061(10) -0.0062(7) -0.0122(10)
 O3 0.0358(9) 0.1122(14) 0.0484(10) -0.0118(10) 0.0029(7) -0.0105(9)
 O4 0.0555(12) 0.1379(18) 0.0637(13) -0.0148(12) -0.0008(9) 0.0338(12)
 C1 0.0498(15) 0.0668(15) 0.0546(15) -0.0056(12) -0.0070(12) 0.0095(12)
 C2 0.0379(12) 0.0711(16) 0.0536(15) -0.0017(12) -0.0014(11) 0.0010(11)
 C3 0.0359(12) 0.0524(13) 0.0536(14) -0.0029(11) -0.0024(10) 0.0024(10)
 C4 0.0365(12) 0.0516(12) 0.0477(14) -0.0033(10) -0.0029(10) -0.0012(10)
 C5 0.0357(12) 0.0570(13) 0.0491(13) -0.0065(11) 0.0014(10) -0.0032(10)
 C6 0.0295(11) 0.0732(15) 0.0536(14) -0.0056(12) -0.0019(10) -0.0027(10)
 C7 0.0361(13) 0.0675(15) 0.0492(14) -0.0025(11) -0.0059(10) -0.0006(10)
 C8 0.0386(13) 0.0591(14) 0.0457(13) -0.0034(11) -0.0003(10) -0.0007(10)
 C9 0.0312(11) 0.0575(13) 0.0548(14) -0.0051(11) 0.0000(10) 0.0018(10)
 C10 0.075(2) 0.104(2) 0.0508(16) -0.0023(15) -0.0074(14) 0.0117(16)
 C11 0.0408(16) 0.209(4) 0.0623(19) -0.031(2) 0.0136(13) -0.025(2)
 C12 0.0376(13) 0.0784(17) 0.0520(15) -0.0097(13) -0.0002(11) -0.0002(12)
 C13 0.0385(12) 0.0721(16) 0.0477(14) -0.0044(12) 0.0054(10) -0.0085(12)
 C14 0.0697(18) 0.0679(17) 0.0573(17) -0.0040(14) 0.0081(13) -0.0045(14)
 C15 0.087(2) 0.0676(18) 0.076(2) 0.0101(16) 0.0023(17) 0.0011(15)
 C16 0.0680(18) 0.0864(19) 0.0604(18) 0.0105(16) -0.0010(14) -0.0080(16)
 C17 0.0525(16) 0.093(2) 0.0498(16) -0.0058(14) 0.0023(12) -0.0114(14)
 C18 0.0415(14) 0.0770(16) 0.0522(15) -0.0053(13) 0.0067(11) -0.0021(12)
 B1 0.0378(15) 0.085(2) 0.066(2) 0.0026(17) -0.0109(14) -0.0077(15)

_geom_special_details
;
 All esds (except the esd in the dihedral angle between two l.s. planes)
 are estimated using the full covariance matrix.  The cell esds are taken
 into account individually in the estimation of esds in distances, angles
 and torsion angles; correlations between esds in cell parameters are only
 used when they are defined by crystal symmetry.  An approximate (isotropic)
 treatment of cell esds is used for estimating esds involving l.s. planes.
;
loop_
  _geom_bond_atom_site_label_1
  _geom_bond_atom_site_label_2
  _geom_bond_distance
  _geom_bond_site_symmetry_2
  _geom_bond_publ_flag
 F1 B1 1.347(3) . ?
 F2 B1 1.366(4) . ?
 O1 C1 1.292(3) . ?
 O1 B1 1.482(4) . ?
 O2 C3 1.294(3) . ?
 O2 B1 1.485(3) . ?
 O3 C5 1.346(3) . ?
 O3 C11 1.435(3) . ?
 O4 C12 1.224(3) . ?
 C1 C2 1.369(3) . ?
 C1 C10 1.481(4) . ?
 C2 H2 0.9300 . ?
 C2 C3 1.371(3) . ?
 C3 C4 1.473(3) . ?
 C4 C5 1.411(3) . ?
 C4 C9 1.394(3) . ?
 C5 C6 1.387(3) . ?
 C6 H6 0.9300 . ?
 C6 C7 1.370(3) . ?
 C7 H7 0.9300 . ?
 C7 C8 1.395(3) . ?
 C8 C9 1.384(3) . ?
 C8 C12 1.480(3) . ?
 C9 H9 0.9300 . ?
 C10 H10A 0.9600 . ?
 C10 H10B 0.9600 . ?
 C10 H10C 0.9600 . ?
 C11 H11A 0.9600 . ?
 C11 H11B 0.9600 . ?
 C11 H11C 0.9600 . ?
 C12 C13 1.484(3) . ?
 C13 C14 1.389(3) . ?
 C13 C18 1.387(4) . ?
 C14 H14 0.9300 . ?
 C14 C15 1.381(4) . ?
 C15 H15 0.9300 . ?
 C15 C16 1.375(4) . ?
 C16 H16 0.9300 . ?
 C16 C17 1.374(4) . ?
 C17 H17 0.9300 . ?
 C17 C18 1.380(4) . ?
 C18 H18 0.9300 . ?

loop_
  _geom_angle_atom_site_label_1
  _geom_angle_atom_site_label_2
  _geom_angle_atom_site_label_3
  _geom_angle
  _geom_angle_site_symmetry_1
  _geom_angle_site_symmetry_3
  _geom_angle_publ_flag
 C1 O1 B1 121.6(2) . . ?
 C3 O2 B1 123.7(2) . . ?
 C5 O3 C11 118.7(2) . . ?
 O1 C1 C2 122.0(2) . . ?
 O1 C1 C10 114.9(2) . . ?
 C2 C1 C10 123.1(2) . . ?
 C1 C2 H2 119.5 . . ?
 C1 C2 C3 121.0(2) . . ?
 C3 C2 H2 119.5 . . ?
 O2 C3 C2 119.5(2) . . ?
 O2 C3 C4 114.1(2) . . ?
 C2 C3 C4 126.4(2) . . ?
 C5 C4 C3 124.4(2) . . ?
 C9 C4 C3 117.8(2) . . ?
 C9 C4 C5 117.8(2) . . ?
 O3 C5 C4 117.8(2) . . ?
 O3 C5 C6 122.2(2) . . ?
 C6 C5 C4 120.0(2) . . ?
 C5 C6 H6 119.7 . . ?
 C7 C6 C5 120.6(2) . . ?
 C7 C6 H6 119.7 . . ?
 C6 C7 H7 119.5 . . ?
 C6 C7 C8 121.0(2) . . ?
 C8 C7 H7 119.5 . . ?
 C7 C8 C12 122.0(2) . . ?
 C9 C8 C7 118.2(2) . . ?
 C9 C8 C12 119.6(2) . . ?
 C4 C9 H9 118.8 . . ?
 C8 C9 C4 122.4(2) . . ?
 C8 C9 H9 118.8 . . ?
 C1 C10 H10A 109.5 . . ?
 C1 C10 H10B 109.5 . . ?
 C1 C10 H10C 109.5 . . ?
 H10A C10 H10B 109.5 . . ?
 H10A C10 H10C 109.5 . . ?
 H10B C10 H10C 109.5 . . ?
 O3 C11 H11A 109.5 . . ?
 O3 C11 H11B 109.5 . . ?
 O3 C11 H11C 109.5 . . ?
 H11A C11 H11B 109.5 . . ?
 H11A C11 H11C 109.5 . . ?
 H11B C11 H11C 109.5 . . ?
 O4 C12 C8 120.3(2) . . ?
 O4 C12 C13 120.2(2) . . ?
 C8 C12 C13 119.4(2) . . ?
 C14 C13 C12 121.9(2) . . ?
 C18 C13 C12 119.1(2) . . ?
 C18 C13 C14 119.0(3) . . ?
 C13 C14 H14 119.9 . . ?
 C15 C14 C13 120.1(3) . . ?
 C15 C14 H14 119.9 . . ?
 C14 C15 H15 119.9 . . ?
 C16 C15 C14 120.3(3) . . ?
 C16 C15 H15 119.9 . . ?
 C15 C16 H16 120.0 . . ?
 C17 C16 C15 120.1(3) . . ?
 C17 C16 H16 120.0 . . ?
 C16 C17 H17 120.0 . . ?
 C16 C17 C18 120.1(3) . . ?
 C18 C17 H17 120.0 . . ?
 C13 C18 H18 119.8 . . ?
 C17 C18 C13 120.4(3) . . ?
 C17 C18 H18 119.8 . . ?
 F1 B1 F2 110.9(2) . . ?
 F1 B1 O1 109.7(2) . . ?
 F1 B1 O2 109.2(2) . . ?
 F2 B1 O1 108.2(2) . . ?
 F2 B1 O2 108.0(2) . . ?
 O1 B1 O2 110.8(2) . . ?

_shelx_res_file
;
TITL mo_dm21102_0m_a.res in Pbca
    mo_dm21102_0m.res
    created by SHELXL-2016/6 at 11:41:17 on 25-Aug-2021
REM Old TITL mo_dm21102_0m in Pbca
REM SHELXT solution in Pbca
REM R1 0.242, Rweak 0.015, Alpha 0.030, Orientation as input
REM Formula found by SHELXT: C18 B N2 O2 F2
CELL 0.71073 10.388 16.3262 19.5378 90 90 90
ZERR 8 0.0018 0.0027 0.0033 0 0 0
LATT 1
SYMM 0.5-X,-Y,0.5+Z
SYMM -X,0.5+Y,0.5-Z
SYMM 0.5+X,0.5-Y,-Z
SFAC C H B F O
UNIT 144 120 8 16 32

L.S. 4 0 0
PLAN  20
SIZE 0.02 0.15 0.18
TEMP 23
BOND $H
list 4
fmap 2 53
ACTA
OMIT 1 2 16
REM <olex2.extras>
REM <HklSrc "%.\\mo_dm21102_0m.hkl">
REM </olex2.extras>

WGHT    0.100000
FVAR       0.19903
F1    4    0.096832    0.306986    0.428428    11.00000    0.07426    0.08324 =
         0.10064    0.00724   -0.02409   -0.01717
F2    4    0.098468    0.443702    0.433723    11.00000    0.06672    0.08431 =
         0.08288    0.00628   -0.01039    0.00241
O1    5    0.219075    0.379701    0.350229    11.00000    0.04936    0.13932 =
         0.05681   -0.00153   -0.01418   -0.00783
O2    5    0.276725    0.372394    0.471231    11.00000    0.03580    0.13486 =
         0.05284    0.00615   -0.00623   -0.01218
O3    5    0.670866    0.393520    0.447469    11.00000    0.03580    0.11217 =
         0.04843   -0.01181    0.00295   -0.01050
O4    5    0.337631    0.440025    0.711756    11.00000    0.05546    0.13787 =
         0.06375   -0.01485   -0.00084    0.03377
C1    1    0.338498    0.396102    0.337712    11.00000    0.04985    0.06676 =
         0.05462   -0.00560   -0.00704    0.00951
C2    1    0.427785    0.403088    0.388883    11.00000    0.03790    0.07113 =
         0.05360   -0.00168   -0.00135    0.00096
AFIX  43
H2    2    0.512017    0.417386    0.378051    11.00000   -1.20000
AFIX   0
C3    1    0.394973    0.389337    0.455847    11.00000    0.03585    0.05236 =
         0.05361   -0.00289   -0.00239    0.00237
C4    1    0.482567    0.391247    0.515113    11.00000    0.03655    0.05160 =
         0.04767   -0.00327   -0.00293   -0.00120
C5    1    0.618091    0.391737    0.510388    11.00000    0.03567    0.05702 =
         0.04907   -0.00646    0.00145   -0.00324
C6    1    0.692313    0.390124    0.569391    11.00000    0.02949    0.07323 =
         0.05360   -0.00556   -0.00190   -0.00268
AFIX  43
H6    2    0.781608    0.389416    0.566023    11.00000   -1.20000
AFIX   0
C7    1    0.635160    0.389567    0.632606    11.00000    0.03608    0.06748 =
         0.04918   -0.00251   -0.00589   -0.00062
AFIX  43
H7    2    0.686251    0.387492    0.671655    11.00000   -1.20000
AFIX   0
C8    1    0.501526    0.392063    0.639277    11.00000    0.03859    0.05908 =
         0.04571   -0.00345   -0.00028   -0.00074
C9    1    0.427902    0.392852    0.580259    11.00000    0.03116    0.05751 =
         0.05483   -0.00512    0.00002    0.00178
AFIX  43
H9    2    0.338721    0.394512    0.584198    11.00000   -1.20000
AFIX   0
C10   1    0.370438    0.406040    0.264321    11.00000    0.07529    0.10423 =
         0.05075   -0.00233   -0.00742    0.01171
AFIX 137
H10A  2    0.350795    0.356298    0.240289    11.00000   -1.50000
H10B  2    0.460465    0.418069    0.259622    11.00000   -1.50000
H10C  2    0.320762    0.450195    0.245472    11.00000   -1.50000
AFIX   0
C11   1    0.808454    0.397482    0.441554    11.00000    0.04078    0.20933 =
         0.06235   -0.03119    0.01355   -0.02550
AFIX 137
H11A  2    0.831677    0.405177    0.394432    11.00000   -1.50000
H11B  2    0.845468    0.347361    0.458074    11.00000   -1.50000
H11C  2    0.840238    0.442557    0.468200    11.00000   -1.50000
AFIX   0
C12   1    0.437947    0.401229    0.706649    11.00000    0.03764    0.07838 =
         0.05201   -0.00965   -0.00023   -0.00016
C13   1    0.498909    0.364994    0.768290    11.00000    0.03850    0.07212 =
         0.04766   -0.00438    0.00543   -0.00852
C14   1    0.564971    0.291059    0.765765    11.00000    0.06974    0.06795 =
         0.05729   -0.00396    0.00810   -0.00450
AFIX  43
H14   2    0.574650    0.263862    0.724258    11.00000   -1.20000
AFIX   0
C15   1    0.616287    0.257888    0.824785    11.00000    0.08707    0.06761 =
         0.07570    0.01010    0.00233    0.00115
AFIX  43
H15   2    0.658038    0.207536    0.823152    11.00000   -1.20000
AFIX   0
C16   1    0.605896    0.299013    0.885961    11.00000    0.06801    0.08636 =
         0.06045    0.01052   -0.00101   -0.00797
AFIX  43
H16   2    0.642178    0.276997    0.925397    11.00000   -1.20000
AFIX   0
C17   1    0.541943    0.372617    0.888875    11.00000    0.05248    0.09337 =
         0.04977   -0.00577    0.00232   -0.01144
AFIX  43
H17   2    0.535142    0.400404    0.930270    11.00000   -1.20000
AFIX   0
C18   1    0.487786    0.405363    0.830447    11.00000    0.04153    0.07703 =
         0.05215   -0.00533    0.00673   -0.00206
AFIX  43
H18   2    0.443562    0.454812    0.832788    11.00000   -1.20000
AFIX   0
B1    3    0.169268    0.374852    0.421167    11.00000    0.03785    0.08454 =
         0.06646    0.00264   -0.01092   -0.00767
HKLF 4


REM  mo_dm21102_0m_a.res in Pbca
REM R1 =  0.0517 for    1908 Fo > 4sig(Fo)  and  0.1169 for all    3721 data
REM    228 parameters refined using      0 restraints

END

WGHT      0.0783      0.2436

REM Highest difference peak  0.149,  deepest hole -0.199,  1-sigma level  0.047
Q1    1   0.1866  0.2826  0.4208  11.00000  0.05    0.15
Q2    1   0.4060  0.4812  0.7119  11.00000  0.05    0.14
Q3    1   0.5523  0.3621  0.6366  11.00000  0.05    0.13
Q4    1   0.5552  0.3912  0.7627  11.00000  0.05    0.12
Q5    1   0.8648  0.4819  0.3831  11.00000  0.05    0.12
Q6    1   0.8202  0.4826  0.4713  11.00000  0.05    0.12
Q7    1   0.4148  0.2615  0.7980  11.00000  0.05    0.12
Q8    1   0.7704  0.2776  0.8394  11.00000  0.05    0.12
Q9    1   0.4815  0.5032  0.2403  11.00000  0.05    0.11
Q10   1   0.5011  0.2324  0.7224  11.00000  0.05    0.11
Q11   1   0.4486  0.4862  0.8309  11.00000  0.05    0.11
Q12   1   0.6058  0.4845  0.5216  11.00000  0.05    0.11
Q13   1   0.8411  0.3521  0.3947  11.00000  0.05    0.11
Q14   1   0.3139  0.2367  0.2206  11.00000  0.05    0.11
Q15   1   0.3083  0.2578  0.2411  11.00000  0.05    0.11
Q16   1   0.2610  0.4954  0.6768  11.00000  0.05    0.11
Q17   1   0.6587  0.4593  0.9395  11.00000  0.05    0.11
Q18   1   0.0568  0.2156  0.4216  11.00000  0.05    0.11
Q19   1   0.3878  0.5197  0.8605  11.00000  0.05    0.10
Q20   1   0.8385  0.2930  0.4832  11.00000  0.05    0.10
;
_shelx_res_checksum                34255
_shelx_hkl_file
;
   1   0   0    0.00    0.20
   1   0   0   -0.30    0.20
   1   0   0   -0.20    0.20
   2   0   0  343.27    5.60
   2   0   0  353.26    6.40
   2   0   0  350.76    6.90
   3   0   0   -0.70    0.40
   3   0   0   -0.20    0.50
   4   0   0  498.95   10.00
   4   0   0  496.85    9.40
   5   0   0   -0.80    0.50
   5   0   0    0.20    0.60
   6   0   0   32.70    1.80
   6   0   0   34.20    1.80
   7   0   0   -0.20    0.70
   7   0   0    0.10    0.90
   8   0   0   -0.50    1.00
   8   0   0    1.10    0.90
   9   0   0    0.10    0.90
   9   0   0    0.00    1.10
  10   0   0   32.30    2.30
  10   0   0   35.60    2.50
  11   0   0    0.40    1.30
  11   0   0    0.30    1.10
  12   0   0   12.70    2.10
  13   0   0   -1.10    1.30
  13  -1   0   -0.50    1.40
  12  -1   0    1.00    1.20
  12  -1   0    3.30    1.60
  11  -1   0    0.40    1.10
  11  -1   0   -0.40    1.20
  10  -1   0   -0.30    0.90
  10  -1   0    0.00    1.20
   9  -1   0   -1.40    0.80
   9  -1   0   -0.30    1.00
   8  -1   0    8.20    1.10
   8  -1   0    7.60    1.30
   7  -1   0    0.80    1.00
   7  -1   0   -0.70    0.70
   6  -1   0   69.69    2.50
   6  -1   0   74.79    2.50
   5  -1   0   -0.10    0.70
   5  -1   0    0.30    0.60
   5  -1   0    0.10    0.50
   4  -1   0   13.20    1.10
   4  -1   0   13.70    0.90
   4  -1   0   14.00    1.10
   3  -1   0    0.00    0.40
   3  -1   0    0.50    0.60
   3  -1   0    0.20    0.40
   2  -1   0  765.32   13.50
   2  -1   0  772.62   12.10
   2  -1   0  769.92   14.50
   1  -1   0   -0.10    0.20
   1  -1   0    0.00    0.20
   1  -1   0    0.10    0.20
   0  -1   0   -0.40    0.10
   0  -1   0   -0.50    0.10
   0  -1   0   -0.40    0.10
   0   1   0   -0.50    0.10
   1   1   0    0.10    0.30
   2   1   0  763.42   14.50
   2   1   0  761.52   13.50
   3   1   0   -0.20    0.60
   3   1   0   -0.80    0.40
   4   1   0   15.00    1.20
   4   1   0   13.90    1.20
   5   1   0   -0.60    0.60
   5   1   0   -0.60    0.70
   6   1   0   68.59    2.60
   6   1   0   72.99    2.50
   7   1   0   -0.30    0.70
   7   1   0    0.30    1.00
   8   1   0    7.10    1.40
   9   1   0   -1.00    0.80
   9   1   0   -0.40    1.10
  10   1   0   -0.10    1.00
  10   1   0    0.00    1.20
  11   1   0   -0.20    1.30
  12   1   0    4.00    1.70
  13   1   0    0.50    1.50
  13  -2   0   -0.80    1.20
  13  -2   0    0.20    1.50
  12  -2   0    0.60    1.10
  12  -2   0    0.10    1.30
  11  -2   0   -1.00    0.90
  11  -2   0   -0.80    1.20
  10  -2   0    0.50    0.90
  10  -2   0    1.00    1.20
   9  -2   0   -1.00    1.10
   9  -2   0   -0.20    0.80
   8  -2   0    1.20    0.80
   8  -2   0    2.10    1.10
   7  -2   0    0.20    0.70
   7  -2   0   -0.70    0.90
   6  -2   0   80.09    2.70
   6  -2   0   77.29    2.30
   6  -2   0   82.69    2.70
   5  -2   0   -0.10    0.50
   5  -2   0   -0.10    0.70
   5  -2   0    0.10    0.50
   4  -2   0    7.30    0.90
   4  -2   0    6.90    0.70
   4  -2   0    7.00    0.70
   3  -2   0   -0.30    0.40
   3  -2   0   -0.40    0.60
   3  -2   0    0.20    0.50
   2  -2   0   18.10    0.80
   2  -2   0   18.80    0.90
   2  -2   0   19.60    1.00
   1  -2   0    0.00    0.20
   1  -2   0   -0.20    0.30
  -1   2   0   -0.20    0.30
   0  -2   0  284.07    4.80
   0  -2   0  282.47    5.30
   0   2   0  288.97    5.70
   1   2   0   -0.30    0.40
   2   2   0   17.30    1.00
   3   2   0    0.10    0.50
   3   2   0    0.30    0.60
   4   2   0    7.80    1.00
   4   2   0    8.00    0.80
   5   2   0    0.10    0.60
   5   2   0    0.60    0.70
   6   2   0   81.29    2.90
   6   2   0   79.99    2.70
   7   2   0   -0.30    1.00
   7   2   0    0.20    0.80
   8   2   0    1.40    1.10
   8   2   0    1.70    0.90
   9   2   0   -0.90    1.10
   9   2   0    0.20    0.90
  10   2   0   -1.00    1.20
  11   2   0   -0.30    1.30
  12   2   0    0.60    1.50
  13   2   0    1.00    1.60
  13  -3   0   -0.80    1.40
  13  -3   0   -1.30    1.10
  12  -3   0    3.20    1.50
  12  -3   0   -0.60    1.00
  11  -3   0    0.20    1.00
  11  -3   0   -0.60    1.20
  10  -3   0    2.10    1.20
  10  -3   0    1.80    1.00
   9  -3   0   -0.10    0.80
   9  -3   0   -0.60    1.00
   8  -3   0    0.00    1.10
   8  -3   0    0.10    0.80
   7  -3   0   -1.30    0.70
   7  -3   0    0.80    0.70
   7  -3   0    0.70    1.00
   6  -3   0    9.90    1.20
   6  -3   0    8.20    0.90
   6  -3   0    8.40    0.90
   5  -3   0    0.40    0.70
   5  -3   0   -0.30    0.60
   5  -3   0   -0.30    0.50
   4  -3   0  295.77    5.90
   4  -3   0  291.17    6.10
   4  -3   0  298.57    5.40
   3  -3   0   -0.70    0.40
   3  -3   0   -0.60    0.50
   3  -3   0   -0.10    0.40
   2  -3   0  965.70   15.30
   2  -3   0  967.10   17.00
  -2   3   0  983.00   18.10
   1  -3   0    0.30    0.40
   1  -3   0    0.60    0.30
  -1   3   0    0.00    0.30
   0  -3   0   -3.50    0.30
   0  -3   0   -3.30    0.30
   0   3   0   -3.40    0.40
  -1  -3   0    0.10    0.30
   1   3   0   -0.20    0.50
   2   3   0  962.70   18.30
   3   3   0   -0.20    0.60
   4   3   0  309.97    6.80
   5   3   0   -0.30    0.70
   6   3   0   10.80    1.40
   7   3   0   -0.30    0.90
   8   3   0    1.40    1.10
   9   3   0   -0.50    1.20
  10   3   0    0.60    1.30
  11   3   0    0.00    1.40
  12   3   0    0.80    1.50
  13   3   0    1.90    1.60
  13  -4   0   -0.70    1.00
  12  -4   0    1.70    1.10
  12  -4   0    4.00    1.50
  11  -4   0    0.60    1.00
  11  -4   0    1.00    1.30
  10  -4   0    7.60    1.30
  10  -4   0    8.90    1.60
   9  -4   0   -0.20    1.10
   9  -4   0   -0.70    0.80
   8  -4   0    3.40    1.10
   8  -4   0    2.00    0.90
   8  -4   0    3.10    1.00
   7  -4   0    0.70    0.80
   7  -4   0    0.00    0.90
   7  -4   0    0.70    0.70
   6  -4   0  164.48    3.80
   6  -4   0  172.98    4.20
   6  -4   0  167.68    4.20
   5  -4   0    0.70    0.50
   5  -4   0    0.20    0.70
   5  -4   0    0.40    0.60
   4  -4   0  194.68    4.20
   4  -4   0  193.28    4.20
   4  -4   0  192.98    3.90
   3  -4   0   -0.30    0.50
   3  -4   0    0.00    0.40
   3  -4   0    0.30    0.40
  -3   4   0   -1.10    0.40
   2  -4   0    0.30    0.50
   2  -4   0    0.60    0.40
  -2   4   0   -0.10    0.40
   1  -4   0   -0.10    0.40
   1  -4   0    0.50    0.40
  -1   4   0    1.00    0.40
   0  -4   0 9619.04  181.18
   0  -4   0 9207.08  189.38
   0   4   0 9999.00  206.98
  -1  -4   0    1.80    0.50
   1   4   0    0.80    0.60
   2   4   0    0.40    0.60
   3   4   0    0.00    0.70
   4   4   0  191.08    4.70
   5   4   0    1.50    0.90
   6   4   0  162.58    4.50
   7   4   0    0.60    1.10
   8   4   0    3.00    1.30
   9   4   0   -1.20    1.20
  10   4   0    8.90    1.70
  11   4   0   -1.40    1.30
  12   4   0    5.00    1.70
  13   4   0   -1.10    1.50
  12  -5   0    0.40    1.10
  11  -5   0    0.30    1.20
  11  -5   0   -0.30    0.90
  10  -5   0    2.70    1.10
  10  -5   0    1.10    1.20
   9  -5   0   -0.50    1.00
   9  -5   0   -0.60    0.90
   9  -5   0    0.50    0.80
   8  -5   0   34.90    2.00
   8  -5   0   37.40    2.00
   8  -5   0   40.60    2.20
   7  -5   0    1.10    0.80
   7  -5   0   -0.30    0.70
   7  -5   0    0.00    0.90
   6  -5   0   16.70    1.40
   6  -5   0   15.50    1.30
   6  -5   0   16.00    1.40
   5  -5   0   -0.10    0.70
   5  -5   0    0.40    0.50
   5  -5   0    0.50    0.70
   4  -5   0   96.59    2.60
   4  -5   0   96.39    2.50
  -4   5   0   94.39    2.40
   3  -5   0    0.00    0.50
   3  -5   0    0.10    0.40
  -3   5   0    0.10    0.50
   2  -5   0    0.40    0.50
   2  -5   0    1.00    0.40
  -2   5   0    0.40    0.50
   1  -5   0    0.60    0.40
   1  -5   0    0.80    0.50
  -1   5   0    0.40    0.50
   0  -5   0   -0.80    0.40
   0  -5   0   -0.50    0.40
   0   5   0    0.90    0.60
  -1  -5   0   -0.10    0.40
  -1  -5   0   -0.30    0.40
   1   5   0   -0.40    0.60
  -2  -5   0    0.20    0.40
   2   5   0    1.00    0.70
   3   5   0   -0.20    0.70
   4   5   0   97.49    3.00
   5   5   0    0.40    0.90
   6   5   0   15.20    1.70
   7   5   0   -0.20    1.10
   8   5   0   37.60    2.50
   9   5   0   -0.60    1.20
  10   5   0    3.90    1.60
  11   5   0   -0.10    1.40
  12   5   0   -0.40    1.50
  12  -6   0    1.20    1.10
  11  -6   0    0.90    1.00
  10  -6   0    0.80    0.90
  10  -6   0    0.80    1.00
  10  -6   0    0.80    1.20
   9  -6   0    0.40    0.80
   9  -6   0   -1.70    0.90
   9  -6   0   -0.60    1.00
   8  -6   0    0.50    0.90
   8  -6   0    0.40    1.00
   8  -6   0    0.40    0.80
   7  -6   0    0.20    0.80
   7  -6   0    0.10    0.70
   7  -6   0   -1.20    0.80
   6  -6   0   34.40    1.80
   6  -6   0   33.30    1.60
   6  -6   0   35.90    1.80
   5  -6   0    0.20    0.60
   5  -6   0   -0.10    0.70
  -5   6   0   -0.10    0.60
   4  -6   0   71.59    2.20
   4  -6   0   75.99    2.20
  -4   6   0   70.59    2.00
   3  -6   0    0.50    0.50
   3  -6   0    0.60    0.50
  -3   6   0   -0.20    0.50
   2  -6   0   33.80    1.40
   2  -6   0   34.80    1.30
  -2   6   0   35.50    1.20
   1  -6   0    0.40    0.40
   1  -6   0    0.20    0.50
  -1   6   0   -0.10    0.50
   0  -6   0 3274.57   52.19
   0  -6   0 3173.38   57.59
   0   6   0 3316.77   61.69
  -1  -6   0    0.30    0.40
  -1  -6   0    0.10    0.50
   1   6   0    0.90    0.70
  -2  -6   0   34.30    1.60
  -2  -6   0   34.20    1.20
   2   6   0   32.70    1.50
   3   6   0   -0.10    0.70
   4   6   0   68.99    2.50
   5   6   0    1.00    0.90
   6   6   0   32.40    2.00
   7   6   0    0.20    1.10
   8   6   0    0.40    1.30
   9   6   0    1.00    1.40
  10   6   0    1.20    1.50
  11   6   0    0.50    1.30
  12   6   0    1.20    1.60
  12  -7   0   -0.90    0.90
  11  -7   0    0.30    0.90
  10  -7   0    3.80    1.10
  10  -7   0    3.30    1.30
   9  -7   0    1.00    0.80
   9  -7   0   -0.80    1.00
   9  -7   0   -1.60    1.00
  -9   7   0    1.20    1.00
   8  -7   0   31.20    2.00
   8  -7   0   29.80    2.00
   8  -7   0   29.70    1.80
  -8   7   0   30.70    1.80
   7  -7   0    0.30    0.80
   7  -7   0   -0.50    0.60
  -7   7   0    0.40    0.80
   6  -7   0    6.60    1.10
   6  -7   0    6.30    0.90
  -6   7   0    6.40    0.90
   5  -7   0    0.90    0.60
   5  -7   0   -0.90    0.70
  -5   7   0    0.10    0.70
   4  -7   0  446.26    8.10
   4  -7   0  449.16    8.70
  -4   7   0  450.35    8.80
   3  -7   0    0.20    0.50
   3  -7   0    0.20    0.50
  -3   7   0    0.70    0.60
   2  -7   0   61.89    1.80
   2  -7   0   62.69    1.90
  -2   7   0   65.19    1.70
   1  -7   0    0.20    0.50
   1  -7   0    0.50    0.50
  -1   7   0    0.80    0.50
   0  -7   0   -0.60    0.50
   0  -7   0    0.80    0.50
   0   7   0    0.30    0.60
  -1  -7   0    0.10    0.50
  -1  -7   0    0.20    0.40
   1   7   0    0.80    0.70
  -2  -7   0   64.49    2.10
  -2  -7   0   62.69    1.70
   2   7   0   61.99    2.10
  -3  -7   0    0.70    0.50
   3   7   0   -0.80    0.70
   4   7   0  437.96    9.50
   5   7   0    0.50    1.00
   6   7   0    4.80    1.30
   7   7   0   -0.40    1.00
   8   7   0   27.00    2.20
   9   7   0   -1.00    1.20
  10   7   0    2.70    1.50
  11   7   0    1.30    1.50
  12   7   0   -1.30    1.30
  12  -8   0   -1.30    0.90
  11  -8   0    0.40    0.90
  11  -8   0   -0.30    1.20
  10  -8   0    1.40    1.10
  10  -8   0    1.30    0.90
   9  -8   0    0.00    0.80
   9  -8   0   -0.50    1.00
   8  -8   0    1.50    1.00
   8  -8   0    1.90    0.80
   7  -8   0    1.40    0.90
   7  -8   0    0.40    0.70
  -7   8   0    0.00    0.80
   6  -8   0   64.49    2.50
   6  -8   0   63.89    2.50
  -6   8   0   65.19    2.10
   5  -8   0   -0.50    0.70
   5  -8   0    0.50    0.60
  -5   8   0    0.60    0.70
   4  -8   0  118.29    3.10
   4  -8   0  114.79    3.10
  -4   8   0  120.39    2.80
   3  -8   0    0.00    0.50
   3  -8   0    0.30    0.60
  -3   8   0    0.70    0.60
   2  -8   0   13.00    1.10
   2  -8   0   15.10    1.30
  -2   8   0   16.40    1.00
   1  -8   0    0.00    0.50
   1  -8   0    0.80    0.50
  -1   8   0    0.70    0.60
   0  -8   0  614.04   10.30
   0  -8   0  602.14   11.30
   0   8   0  623.94   12.00
  -1  -8   0   -0.40    0.50
  -1  -8   0   -0.20    0.60
   1   8   0    0.30    0.70
  -2  -8   0   11.70    1.00
  -2  -8   0   13.00    1.10
   2   8   0   13.70    1.20
  -3  -8   0    0.00    0.60
  -3  -8   0    0.50    0.50
   3   8   0    0.50    0.90
  -4  -8   0  116.99    2.60
   4   8   0  113.19    3.60
   5   8   0   -0.70    1.00
   6   8   0   61.79    2.90
   7   8   0    0.10    1.20
   8   8   0    1.30    1.40
   9   8   0   -0.90    1.30
  10   8   0    0.40    1.50
  11   8   0   -0.30    1.50
  12   8   0    0.80    1.60
  12  -9   0    1.60    1.10
  11  -9   0    0.50    1.20
  11  -9   0   -0.30    0.90
  10  -9   0    0.40    0.90
  10  -9   0   -0.20    1.00
   9  -9   0    0.20    0.80
   9  -9   0    0.30    1.00
   8  -9   0    8.80    1.20
   8  -9   0   10.10    1.40
   7  -9   0    0.20    0.90
   7  -9   0    0.60    0.70
   6  -9   0   10.90    1.30
   6  -9   0    9.50    1.10
  -6   9   0   11.00    1.00
   5  -9   0   -0.60    0.70
   5  -9   0    0.50    0.60
  -5   9   0    0.10    0.70
   4  -9   0    0.20    0.70
   4  -9   0    1.40    0.60
  -4   9   0    0.50    0.70
   3  -9   0    2.00    0.70
   3  -9   0    0.50    0.60
  -3   9   0    0.40    0.60
   2  -9   0    0.30    0.60
   2  -9   0    1.30    0.60
  -2   9   0    0.40    0.60
   1  -9   0    1.50    0.60
   1  -9   0   -0.40    0.60
  -1   9   0   -0.20    0.60
   0  -9   0    0.10    0.60
   0  -9   0    0.10    0.60
   0   9   0    0.60    0.70
  -1  -9   0    0.10    0.60
  -1  -9   0    0.10    0.50
   1   9   0   -1.00    0.80
  -2  -9   0    0.90    0.70
  -2  -9   0    1.50    0.60
   2   9   0    1.60    0.90
  -3  -9   0    0.10    0.50
  -3  -9   0    1.30    0.70
   3   9   0    0.30    0.90
  -4  -9   0    1.20    0.60
   4   9   0    0.30    1.00
  -5  -9   0   -0.30    0.60
   5   9   0   -0.30    1.10
   6   9   0   11.50    1.60
   7   9   0   -0.10    1.10
   8   9   0   11.90    1.80
   9   9   0   -1.40    1.40
  10   9   0   -0.10    1.40
  11   9   0    0.00    1.60
  12   9   0   -0.10    1.60
  11 -10   0    0.00    0.90
  11 -10   0    0.90    1.20
  10 -10   0    1.90    1.30
  10 -10   0    0.80    0.90
   9 -10   0    0.30    0.80
   9 -10   0   -1.10    1.00
   8 -10   0   -0.20    0.70
   8 -10   0    0.90    1.10
   7 -10   0    0.10    0.90
   7 -10   0    0.20    0.60
   6 -10   0   -0.20    0.90
   6 -10   0    0.30    0.70
   5 -10   0   -0.50    0.80
   5 -10   0    1.40    0.70
  -5  10   0   -1.20    0.70
   4 -10   0    9.10    0.90
   4 -10   0    9.70    1.20
  -4  10   0   10.10    0.90
   3 -10   0    0.80    0.60
   3 -10   0    0.40    0.70
  -3  10   0   -0.70    0.60
   2 -10   0   49.80    2.00
   2 -10   0   50.69    2.00
  -2  10   0   49.30    1.70
   1 -10   0    0.10    0.60
   1 -10   0    0.20    0.60
  -1  10   0    0.10    0.70
   0 -10   0  809.12   14.90
   0 -10   0  824.72   13.60
   0  10   0  813.42   15.90
  -1 -10   0    0.10    0.60
  -1 -10   0   -0.40    0.70
   1  10   0    0.00    0.80
  -2 -10   0   51.79    1.90
  -2 -10   0   53.79    2.30
   2  10   0   52.79    2.30
  -3 -10   0    0.30    0.70
  -3 -10   0    0.40    0.60
   3  10   0    1.00    0.90
  -4 -10   0    9.60    0.90
  -4 -10   0    8.80    1.10
   4  10   0   11.10    1.40
  -5 -10   0    0.40    0.70
   5  10   0   -0.90    1.10
  -6 -10   0    0.50    0.70
   6  10   0    0.40    1.20
  -7 -10   0    0.00    0.80
   7  10   0   -0.30    1.20
   8  10   0   -0.50    1.30
   9  10   0    0.40    1.50
  10  10   0    1.10    1.40
  11  10   0    0.00    1.60
  11 -11   0   -0.30    1.30
  11 -11   0   -0.10    0.90
  10 -11   0   -0.50    1.10
  10 -11   0    0.20    0.90
   9 -11   0   -1.00    0.80
   9 -11   0    0.30    1.10
   8 -11   0    0.90    1.10
   8 -11   0    2.00    0.90
   7 -11   0   -0.30    0.70
   7 -11   0    0.10    1.00
   6 -11   0    0.00    0.90
   6 -11   0    0.40    0.70
   5 -11   0    0.30    0.80
   5 -11   0   -0.10    0.70
   4 -11   0   45.90    2.20
   4 -11   0   51.39    2.30
   3 -11   0    0.00    0.70
   3 -11   0    0.40    0.60
  -3  11   0   -1.30    0.60
   2 -11   0   12.50    1.20
   2 -11   0   11.60    1.00
  -2  11   0   13.20    1.10
   1 -11   0    0.30    0.70
   1 -11   0    0.60    0.70
  -1  11   0   -1.00    0.70
   0 -11   0    1.10    0.70
   0 -11   0   -0.80    0.70
   0  11   0    2.10    0.90
  -1 -11   0    0.10    0.60
  -1 -11   0    0.50    0.70
   1  11   0    0.00    0.80
  -2 -11   0   11.60    1.00
  -2 -11   0   10.00    1.10
   2  11   0   15.40    1.50
  -3 -11   0    0.60    0.60
  -3 -11   0    0.00    0.80
   3  11   0    0.70    1.00
  -4 -11   0   46.90    1.90
  -4 -11   0   46.40    2.50
   4  11   0   46.20    2.40
  -5 -11   0    0.00    0.70
  -5 -11   0    0.00    0.90
   5  11   0   -0.10    1.10
  -6 -11   0   -0.40    0.70
   6  11   0    0.50    1.20
  -7 -11   0    0.10    0.70
   7  11   0    0.00    1.30
   8  11   0   -0.10    1.40
   9  11   0   -0.80    1.50
  10  11   0   -0.20    1.50
  11  11   0    0.20    1.70
  11 -12   0   -2.20    1.30
  10 -12   0    0.80    1.00
  10 -12   0   -0.70    1.10
   9 -12   0   -0.50    1.10
   9 -12   0   -0.20    0.80
   8 -12   0    0.00    1.00
   8 -12   0    0.50    0.80
   7 -12   0    0.00    0.70
   7 -12   0   -0.20    1.00
   6 -12   0   -0.50    0.70
   6 -12   0    0.20    0.90
   5 -12   0    0.30    0.70
   5 -12   0    0.50    0.90
   4 -12   0    0.20    0.70
   4 -12   0    0.10    0.90
   3 -12   0    0.50    0.80
   3 -12   0    0.00    0.70
   2 -12   0    0.70    0.80
   2 -12   0   -0.20    0.70
  -2  12   0   -0.20    0.70
   1 -12   0   -0.50    0.80
   1 -12   0   -0.20    0.70
  -1  12   0   -0.40    0.80
   0 -12   0  154.08    3.80
   0 -12   0  147.39    3.90
   0  12   0  153.98    4.00
  -1 -12   0    0.10    0.80
  -1 -12   0    0.00    0.70
   1  12   0   -0.20    0.90
  -2 -12   0   -0.20    0.90
  -2 -12   0    0.40    0.70
   2  12   0    0.10    0.90
  -3 -12   0   -0.60    0.80
  -3 -12   0    0.60    0.70
   3  12   0    0.30    1.10
  -4 -12   0    0.40    0.80
  -4 -12   0    0.00    0.90
   4  12   0    0.10    1.10
  -5 -12   0    1.80    1.00
  -5 -12   0   -0.10    0.70
   5  12   0    0.50    1.20
  -6 -12   0   -1.70    0.70
  -6 -12   0    0.90    1.00
   6  12   0   -0.20    1.20
  -7 -12   0    0.20    1.00
   7  12   0   -0.70    1.30
   8  12   0   -0.20    1.40
   9  12   0    1.90    1.70
  10  12   0    0.60    1.60
  10 -13   0    1.60    1.40
   9 -13   0    0.00    0.80
   9 -13   0    1.00    1.20
   8 -13   0   -0.50    1.10
   8 -13   0    0.30    0.80
   7 -13   0   -0.40    1.00
   7 -13   0   -1.50    0.70
   6 -13   0    2.90    0.90
   6 -13   0    3.20    1.20
   5 -13   0   -0.10    0.90
   5 -13   0   -0.30    0.70
   4 -13   0   40.60    2.20
   4 -13   0   39.60    2.20
   3 -13   0    0.70    0.80
   3 -13   0    0.20    0.90
   2 -13   0   37.90    2.00
   2 -13   0   33.10    2.00
  -2  13   0   33.00    1.50
   1 -13   0   -0.40    0.80
   1 -13   0   -0.70    0.80
  -1  13   0   -1.30    0.80
   0 -13   0    0.20    0.90
   0 -13   0    0.40    0.80
   0  13   0   -0.80    0.80
  -1 -13   0    0.70    0.90
  -1 -13   0    0.00    0.70
   1  13   0    0.70    1.00
  -2 -13   0   36.00    1.90
  -2 -13   0   35.00    2.40
   2  13   0   37.50    2.10
  -3 -13   0    1.10    1.00
   3  13   0   -0.40    1.10
  -4 -13   0   43.40    2.60
  -4 -13   0   40.70    2.00
   4  13   0   36.70    2.30
  -5 -13   0   -0.10    1.00
  -5 -13   0   -0.70    0.80
   5  13   0   -1.20    1.10
  -6 -13   0    4.00    1.10
  -6 -13   0    2.20    0.90
   6  13   0    3.80    1.50
  -7 -13   0   -0.20    1.00
   7  13   0   -0.60    1.40
  -8 -13   0    1.40    1.10
   8  13   0    2.70    1.70
  -9 -13   0    1.10    1.10
   9  13   0   -0.10    1.60
  10  13   0    0.20    1.50
   9 -14   0   -0.50    1.20
   8 -14   0   -0.50    1.10
   8 -14   0   -0.30    0.80
   7 -14   0   -1.20    1.00
   7 -14   0   -0.60    0.80
   6 -14   0    0.10    0.80
   6 -14   0    0.90    1.10
   5 -14   0   -0.40    1.00
   5 -14   0   -0.20    0.70
   4 -14   0    8.10    1.10
   4 -14   0    8.50    1.30
   3 -14   0   -0.20    0.90
   3 -14   0   -0.20    0.70
   2 -14   0    3.70    1.00
   2 -14   0    4.80    1.00
   1 -14   0    1.80    0.90
   1 -14   0    0.30    0.90
  -1  14   0    0.40    0.80
   0 -14   0  131.59    3.90
   0 -14   0  136.19    3.70
   0  14   0  130.59    3.80
  -1 -14   0   -1.20    0.80
  -1 -14   0   -1.20    0.80
   1  14   0    0.50    1.00
  -2 -14   0    3.70    1.10
  -2 -14   0    5.70    1.00
   2  14   0    5.80    1.30
  -3 -14   0    0.60    1.00
  -3 -14   0   -0.50    0.70
   3  14   0   -0.10    1.00
  -4 -14   0    6.60    1.30
  -4 -14   0    6.90    1.00
   4  14   0    6.80    1.50
  -5 -14   0    0.70    1.00
  -5 -14   0   -0.90    0.80
   5  14   0    0.90    1.30
  -6 -14   0    1.30    1.10
   6  14   0    2.30    1.50
  -7 -14   0   -0.30    1.10
   7  14   0   -1.10    1.30
  -8 -14   0    0.30    1.00
   8  14   0    0.30    1.50
  -9 -14   0    0.70    1.10
   9  14   0   -0.20    1.60
   9 -15   0   -1.30    1.30
   8 -15   0    1.60    1.30
   7 -15   0   -2.00    1.10
   7 -15   0   -0.30    0.80
   6 -15   0   -0.70    0.80
   6 -15   0    1.60    1.20
   5 -15   0   -1.50    0.90
   5 -15   0   -2.00    0.70
   4 -15   0    0.80    1.00
   4 -15   0    1.60    0.90
   3 -15   0   -0.20    0.80
   3 -15   0    0.40    0.90
   2 -15   0    7.10    1.10
   2 -15   0    8.10    1.20
   1 -15   0    0.20    0.90
   1 -15   0   -0.80    0.90
   0 -15   0   -0.10    0.90
   0 -15   0   -0.80    0.90
   0  15   0   -0.70    0.90
  -1 -15   0   -1.10    0.90
  -1 -15   0    1.80    1.00
   1  15   0    0.50    1.10
  -2 -15   0    7.60    1.20
  -2 -15   0    7.60    1.20
   2  15   0    9.10    1.50
  -3 -15   0   -0.80    0.80
  -3 -15   0    0.40    1.00
   3  15   0   -0.50    1.10
  -4 -15   0    1.30    1.10
  -4 -15   0    3.40    1.00
   4  15   0    1.80    1.30
  -5 -15   0    0.10    1.10
  -5 -15   0    1.10    0.90
   5  15   0    0.10    1.20
  -6 -15   0    2.40    1.20
   6  15   0    0.40    1.40
  -7 -15   0   -0.10    1.10
   7  15   0    0.10    1.40
  -8 -15   0    1.10    1.10
   8  15   0    1.40    1.70
  -9 -15   0    0.10    1.10
   9  15   0   -0.90    1.60
   8 -16   0    2.00    1.40
   7 -16   0    0.70    1.20
   6 -16   0    0.60    1.10
   5 -16   0    0.40    1.10
   5 -16   0   -0.70    0.80
   4 -16   0    1.80    1.10
   4 -16   0   -0.30    0.80
   3 -16   0    0.10    1.00
   3 -16   0   -1.20    0.80
   2 -16   0    3.10    1.10
   2 -16   0    0.80    0.90
   1 -16   0   -0.70    0.90
   1 -16   0   -1.30    0.90
   0 -16   0    0.00    1.00
   0 -16   0   -0.20    0.90
  -1 -16   0   -0.60    0.90
  -1 -16   0   -1.40    0.90
   1  16   0    0.60    1.10
  -2 -16   0    0.00    1.00
  -2 -16   0    1.60    0.90
   2  16   0    1.70    1.10
  -3 -16   0    0.20    0.90
  -3 -16   0   -1.00    1.00
   3  16   0    0.00    1.10
  -4 -16   0    0.10    1.10
  -4 -16   0   -0.70    0.90
   4  16   0    0.00    1.20
  -5 -16   0   -0.30    1.10
   5  16   0    0.10    1.30
  -6 -16   0   -0.20    1.20
   6  16   0   -2.50    1.20
  -7 -16   0    1.00    1.20
   7  16   0    1.00    1.50
  -8 -16   0    0.00    1.10
   8  16   0    0.50    1.70
   7 -17   0   -0.20    1.30
   6 -17   0    0.60    1.20
   5 -17   0   -0.60    1.10
   4 -17   0    4.50    1.10
   4 -17   0    4.30    1.30
   3 -17   0   -1.20    0.80
   3 -17   0   -0.70    1.00
   2 -17   0    2.90    1.10
   2 -17   0    5.90    1.30
   1 -17   0    0.50    1.00
   1 -17   0   -0.40    0.90
   0 -17   0   -1.20    0.90
   0 -17   0   -1.40    1.00
  -1 -17   0   -1.70    0.90
  -1 -17   0    0.00    0.90
  -2 -17   0    3.80    1.10
  -2 -17   0    3.20    1.20
   2  17   0    5.20    1.30
  -3 -17   0    0.20    1.00
  -3 -17   0   -0.70    1.00
   3  17   0   -0.70    1.20
  -4 -17   0    5.70    1.40
  -4 -17   0    6.30    1.20
   4  17   0    5.30    1.50
  -5 -17   0   -0.70    1.10
   5  17   0    0.60    1.40
  -6 -17   0    2.50    1.30
   6  17   0    0.40    1.40
  -7 -17   0   -0.40    1.20
   7  17   0   -2.40    1.50
   6 -18   0    0.50    1.30
   5 -18   0   -0.80    1.10
   4 -18   0    0.50    1.20
   3 -18   0    0.20    1.10
   2 -18   0   -0.50    1.10
   2 -18   0   -0.10    1.00
   1 -18   0   -0.50    1.00
   1 -18   0   -0.80    1.00
   0 -18   0    9.10    1.40
   0 -18   0    9.70    1.40
  -1 -18   0   -0.60    1.00
  -1 -18   0    0.50    1.00
  -2 -18   0    0.20    1.00
  -2 -18   0   -0.40    1.10
  -3 -18   0    0.00    1.00
  -3 -18   0   -1.00    1.10
   3  18   0    1.00    1.30
  -4 -18   0   -0.50    1.10
   4  18   0    0.90    1.40
  -5 -18   0   -0.50    1.20
   5  18   0    0.10    1.40
  -6 -18   0   -1.20    1.20
   6  18   0    0.00    1.50
   5 -19   0   -0.80    1.10
   4 -19   0    0.60    1.20
   3 -19   0    0.10    1.10
   2 -19   0    0.50    1.10
   1 -19   0   -0.70    1.00
   1 -19   0   -1.60    1.00
   0 -19   0   -1.30    1.00
   0 -19   0    0.20    1.00
  -1 -19   0   -1.60    1.00
  -1 -19   0   -1.00    1.10
  -2 -19   0   -2.00    1.10
  -2 -19   0   -0.10    1.10
  -3 -19   0   -2.40    1.10
  -3 -19   0    1.30    1.10
  -4 -19   0   -0.30    1.20
   4  19   0   -0.20    1.30
  -5 -19   0   -0.80    1.30
   5  19   0   -0.40    1.40
   4 -20   0    1.30    1.30
   3 -20   0   -0.40    1.20
   2 -20   0    3.40    1.40
   1 -20   0    0.60    1.10
   0 -20   0   10.60    1.60
  -1 -20   0   -0.40    1.10
  -1 -20   0   -3.00    1.10
  -2 -20   0   -0.80    1.20
  -2 -20   0    1.50    1.20
  -3 -20   0   -1.40    1.20
  -4 -20   0   -1.10    1.30
   1 -21   0   -0.30    1.20
   0 -21   0    0.30    1.20
  -1 -21   0   -1.10    1.10
   0 -21   1    1.10    1.30
  -3 -20   1   -2.10    1.20
  -2 -20   1   -3.10    1.10
  -2 -20   1   -0.30    1.00
  -1 -20   1    0.00    1.10
  -1 -20   1   -0.70    1.20
   0 -20   1    1.50    1.20
   0 -20   1   -0.80    1.10
   1 -20   1   -0.40    1.10
   1 -20   1    0.20    1.20
   2 -20   1   -0.60    1.10
   3 -20   1   -1.20    1.20
   4 -20   1   -1.30    1.20
   5  19  -1   -0.40    1.40
  -5 -19   1   -1.90    1.20
  -4 -19   1    0.20    1.20
  -3 -19   1   -1.20    1.20
  -2 -19   1   -1.40    1.10
  -2 -19   1    0.60    1.00
  -1 -19   1    3.10    1.30
  -1 -19   1    9.00    1.40
   0 -19   1    0.50    1.10
   0 -19   1   -2.00    1.00
   1 -19   1    8.80    1.50
   1 -19   1    6.50    1.30
   2 -19   1   -1.00    1.00
   2 -19   1   -0.70    1.10
   3 -19   1    0.10    1.20
   4 -19   1   -0.20    1.20
   5 -19   1   -1.60    1.20
   6  18  -1    0.50    1.50
  -6 -18   1   -0.30    1.20
   5  18  -1   -0.80    1.40
  -5 -18   1    1.50    1.30
   4  18  -1    0.40    1.30
  -4 -18   1   -0.50    1.10
  -3 -18   1   -1.90    0.90
  -3 -18   1   -1.40    1.10
  -2 -18   1    0.60    1.00
  -2 -18   1    0.20    1.10
  -1 -18   1   -2.00    1.00
  -1 -18   1   -0.90    1.00
   0 -18   1   -0.50    1.00
   0 -18   1   -0.80    1.00
   1 -18   1   -1.90    0.90
   1 -18   1    1.30    1.10
   2 -18   1    0.50    1.10
   2 -18   1   -1.20    0.90
   3 -18   1    0.10    1.00
   3 -18   1   -0.30    1.00
   4 -18   1   -0.50    0.90
   4 -18   1    0.20    1.10
   5 -18   1    0.20    1.20
   6 -18   1    0.20    1.30
   7  17  -1    0.00    1.50
  -7 -17   1    1.60    1.30
   6  17  -1    0.20    1.50
  -6 -17   1    0.10    1.20
   5  17  -1   -1.70    1.30
  -5 -17   1   -0.80    1.20
   4  17  -1   -1.00    1.20
  -4 -17   1   -0.20    1.10
   3  17  -1    0.20    1.10
  -3 -17   1   -1.10    1.00
  -3 -17   1    0.40    0.90
  -2 -17   1   -0.40    0.90
  -2 -17   1    0.20    1.10
  -1 -17   1    0.80    1.00
  -1 -17   1    0.70    1.00
   0 -17   1   -1.70    0.90
   0 -17   1   -1.20    0.90
   1 -17   1    1.00    1.00
   1 -17   1    2.30    1.00
   2 -17   1   -0.40    1.10
   2 -17   1    0.40    1.00
   3 -17   1   -0.80    0.80
   3 -17   1   -0.40    1.00
   4 -17   1   -0.90    1.00
   4 -17   1   -0.10    0.90
   5 -17   1   -1.40    1.00
   5 -17   1   -0.60    0.80
   6 -17   1   -0.50    1.20
   7 -17   1    2.40    1.30
   8  16  -1   -1.00    1.50
  -8 -16   1    2.30    1.30
   7  16  -1    1.00    1.50
  -7 -16   1    1.80    1.30
   6  16  -1    0.40    1.40
  -6 -16   1    0.90    1.20
   5  16  -1    1.50    1.30
  -5 -16   1    2.70    1.30
   4  16  -1    1.40    1.20
  -4 -16   1    0.30    0.90
  -4 -16   1   -0.70    1.10
   3  16  -1    2.30    1.20
  -3 -16   1    2.50    1.00
  -3 -16   1   -0.10    1.00
   2  16  -1    0.00    1.10
  -2 -16   1   -0.10    1.00
  -2 -16   1    0.70    0.90
  -1 -16   1    1.20    0.90
  -1 -16   1   -0.10    1.00
   0 -16   1    0.50    0.90
   0 -16   1   -0.50    1.00
   1 -16   1    0.30    0.90
   1 -16   1    1.00    1.00
   2 -16   1   -0.60    1.00
   2 -16   1    0.90    0.90
   3 -16   1    1.30    0.90
   3 -16   1    1.30    1.10
   4 -16   1   -0.80    0.80
   4 -16   1    0.20    1.10
   5 -16   1    2.80    1.10
   5 -16   1    2.20    0.90
   6 -16   1    1.00    1.20
   6 -16   1   -0.70    0.80
   7 -16   1   -1.50    1.10
   8 -16   1    0.90    1.30
   9  15  -1   -0.20    1.60
  -9 -15   1    1.30    1.30
   8  15  -1   -0.80    1.50
  -8 -15   1    1.60    1.30
   7  15  -1    1.20    1.50
  -7 -15   1   -0.70    1.10
   6  15  -1    4.10    1.50
  -6 -15   1    2.50    1.20
   5  15  -1    3.10    1.40
  -5 -15   1    1.20    1.20
   4  15  -1    4.60    1.40
  -4 -15   1    6.80    1.10
  -4 -15   1    2.60    1.20
   3  15  -1    2.90    1.20
  -3 -15   1    1.20    1.10
  -3 -15   1    1.20    0.90
   2  15  -1    4.00    1.20
  -2 -15   1    3.40    1.00
  -2 -15   1    3.70    1.10
   1  15  -1   40.90    2.10
  -1 -15   1   43.70    2.50
  -1 -15   1   47.80    2.20
   0 -15   1   -0.20    0.90
   0 -15   1    0.20    0.90
   1 -15   1   44.90    2.50
   1 -15   1   43.40    2.30
   2 -15   1    3.20    1.00
   2 -15   1    3.80    1.10
   3 -15   1    1.30    1.00
   3 -15   1    0.50    0.80
   4 -15   1    1.60    0.90
   4 -15   1    4.30    1.20
   5 -15   1    2.70    1.20
   5 -15   1    2.50    1.00
   6 -15   1    2.40    1.30
   6 -15   1    1.10    0.90
   7 -15   1    0.10    0.80
   7 -15   1   -0.80    1.10
   8 -15   1    0.00    0.90
   8 -15   1   -0.90    1.20
   9 -15   1    0.80    1.30
   9  14  -1   -0.10    1.60
  -9 -14   1   -0.10    1.10
   8  14  -1   -0.30    1.50
  -8 -14   1    0.50    1.10
   7  14  -1    2.20    1.50
  -7 -14   1    0.00    1.10
   6  14  -1    0.60    1.40
  -6 -14   1    0.60    1.10
   5  14  -1    0.50    1.20
  -5 -14   1    1.50    0.80
  -5 -14   1    0.60    1.00
   4  14  -1    0.00    1.20
  -4 -14   1   -0.40    1.00
  -4 -14   1   -0.50    0.70
   3  14  -1    4.50    1.30
  -3 -14   1    2.30    1.10
  -3 -14   1    4.20    0.90
   2  14  -1    0.00    1.00
  -2 -14   1   -0.60    0.90
  -2 -14   1   -1.70    0.70
   1  14  -1    9.60    1.30
  -1 -14   1    7.30    1.10
  -1 -14   1    7.20    1.20
   0  14  -1   -1.40    0.80
   0 -14   1    0.70    0.90
   0 -14   1    0.80    0.90
   1 -14   1    9.30    1.20
   1 -14   1    9.10    1.20
   2 -14   1    0.60    0.90
   2 -14   1    1.50    0.90
   3 -14   1    2.20    1.00
   3 -14   1    3.40    0.90
   4 -14   1    0.70    0.80
   4 -14   1    1.00    1.00
   5 -14   1   -0.10    0.90
   5 -14   1   -0.40    0.80
   6 -14   1    0.30    0.80
   6 -14   1    0.10    1.10
   7 -14   1    1.70    0.90
   7 -14   1    0.70    1.10
   8 -14   1    0.10    0.80
   8 -14   1    0.50    1.20
   9 -14   1   -1.50    1.10
   9 -14   1    0.20    0.90
  10  13  -1   -0.20    1.60
 -10 -13   1    0.70    1.10
   9  13  -1    0.50    1.60
  -9 -13   1    1.50    1.10
   8  13  -1   -2.10    1.40
  -8 -13   1    0.30    1.10
   7  13  -1    3.20    1.60
  -7 -13   1    1.60    1.10
   6  13  -1   -0.20    1.20
  -6 -13   1    0.20    1.00
   5  13  -1    2.00    1.20
  -5 -13   1    0.90    1.00
  -5 -13   1    1.10    0.80
   4  13  -1    2.90    1.20
  -4 -13   1    2.20    1.10
  -4 -13   1    1.50    0.80
   3  13  -1    1.60    1.10
  -3 -13   1    1.90    0.80
  -3 -13   1    0.40    1.00
   2  13  -1    0.40    1.00
  -2 -13   1    1.30    1.00
  -2 -13   1    0.80    0.70
   1  13  -1   14.60    1.40
  -1 -13   1   14.10    1.20
  -1 -13   1   14.60    1.30
   0  13  -1    1.10    0.90
   0 -13   1   -0.40    0.80
   0 -13   1    1.30    0.90
  -1  13  -1   17.10    1.30
   1 -13   1   19.50    1.90
   1 -13   1   19.70    1.70
   2 -13   1   -0.10    0.80
   2 -13   1   -0.20    0.80
   3 -13   1    1.40    0.90
   3 -13   1    0.30    0.80
   4 -13   1    2.50    1.00
   4 -13   1    0.60    0.80
   5 -13   1    1.40    0.80
   5 -13   1    1.10    1.00
   6 -13   1    0.50    1.00
   6 -13   1   -0.50    0.70
   7 -13   1    1.70    0.90
   7 -13   1    2.10    1.20
   8 -13   1    1.00    1.20
   8 -13   1    0.20    0.80
   9 -13   1    1.60    0.90
   9 -13   1    1.50    1.20
  10 -13   1   -0.30    1.30
  10 -13   1   -1.00    0.90
  10  12  -1   -0.60    1.60
   9  12  -1    1.60    1.70
   8  12  -1   -0.10    1.50
  -8 -12   1   -0.40    1.00
   7  12  -1    0.40    1.40
  -7 -12   1    0.20    1.00
   6  12  -1    0.10    1.20
  -6 -12   1    0.70    1.00
  -6 -12   1    0.60    0.70
   5  12  -1   18.70    1.90
  -5 -12   1   14.60    1.50
  -5 -12   1   18.00    1.40
   4  12  -1    9.00    1.50
  -4 -12   1    9.00    1.00
  -4 -12   1    7.10    1.20
   3  12  -1   16.90    1.70
  -3 -12   1   18.10    1.50
  -3 -12   1   14.30    1.40
   2  12  -1    9.80    1.30
  -2 -12   1    9.10    1.00
  -2 -12   1    7.20    1.10
   1  12  -1    5.10    1.10
  -1 -12   1    5.10    0.90
  -1 -12   1    4.00    1.00
   0  12  -1    0.10    0.80
   0 -12   1    0.60    0.80
   0 -12   1    0.10    0.70
  -1  12  -1    5.80    0.90
   1 -12   1    5.50    0.90
   1 -12   1    3.90    0.90
  -2  12  -1    8.50    0.90
   2 -12   1    7.50    1.00
   2 -12   1    7.70    1.00
   3 -12   1   12.40    1.20
   3 -12   1   14.70    1.40
   4 -12   1    8.90    1.00
   4 -12   1    8.70    1.20
   5 -12   1   19.80    1.70
   5 -12   1   20.10    1.80
   6 -12   1    0.40    1.00
   6 -12   1    1.40    0.80
   7 -12   1   -0.20    0.80
   7 -12   1   -1.10    1.00
   8 -12   1   -1.00    0.70
   8 -12   1   -0.50    1.10
   9 -12   1    0.80    1.20
   9 -12   1    0.20    0.80
  10 -12   1    0.40    1.30
  10 -12   1    1.30    1.00
  11  11  -1    0.20    1.60
  10  11  -1   -0.40    1.60
   9  11  -1    1.50    1.60
   8  11  -1   -1.50    1.40
   7  11  -1    0.30    1.30
   6  11  -1    3.40    1.40
  -6 -11   1    4.60    0.80
  -6 -11   1    3.70    1.10
   5  11  -1    3.90    1.30
  -5 -11   1    1.40    1.00
  -5 -11   1    2.30    0.70
   4  11  -1   13.10    1.60
  -4 -11   1   13.50    1.20
  -4 -11   1   10.70    1.30
   3  11  -1    2.00    1.00
  -3 -11   1    1.30    0.60
  -3 -11   1    0.10    0.80
   2  11  -1    4.00    1.00
  -2 -11   1    2.00    0.70
  -2 -11   1    2.40    0.90
   1  11  -1   41.60    1.90
  -1 -11   1   43.50    1.80
  -1 -11   1   47.60    2.20
   0  11  -1    1.00    0.80
   0 -11   1    0.80    0.70
   0 -11   1    0.60    0.70
  -1  11  -1   43.30    1.60
   1 -11   1   43.50    2.10
   1 -11   1   40.70    1.90
  -2  11  -1    2.00    0.60
   2 -11   1    2.40    0.80
   2 -11   1    1.80    0.70
  -3  11  -1    1.50    0.60
   3 -11   1    1.90    0.70
   3 -11   1    1.90    0.80
   4 -11   1   12.80    1.20
   4 -11   1   13.20    1.20
   5 -11   1    2.90    1.00
   5 -11   1    1.90    0.80
   6 -11   1    4.50    1.10
   6 -11   1    4.90    1.00
   7 -11   1   -0.40    1.00
   7 -11   1    1.20    0.80
   8 -11   1   -0.80    0.70
   8 -11   1    0.30    1.10
   9 -11   1    0.70    1.20
   9 -11   1    3.40    1.00
  10 -11   1    1.10    1.20
  10 -11   1   -0.60    0.80
  11 -11   1   -0.30    1.30
  11 -11   1   -0.10    0.90
  11  10  -1    0.70    1.60
  10  10  -1    1.20    1.60
   9  10  -1    2.60    1.60
   8  10  -1    2.00    1.50
   7  10  -1    0.00    1.30
  -7 -10   1   -0.40    0.70
   6  10  -1    0.30    1.20
  -6 -10   1    1.20    0.70
   5  10  -1   12.50    1.60
  -5 -10   1    8.10    1.10
  -5 -10   1    7.30    0.80
   4  10  -1    1.20    1.00
  -4 -10   1    0.70    0.60
  -4 -10   1    0.20    0.80
   3  10  -1    4.80    1.10
  -3 -10   1    4.40    0.90
  -3 -10   1    5.10    0.70
   2  10  -1   74.09    2.60
  -2 -10   1   70.59    2.10
  -2 -10   1   70.59    2.70
   1  10  -1    3.00    0.90
  -1 -10   1    3.30    0.80
  -1 -10   1    3.00    0.70
   0  10  -1   40.10    1.70
   0 -10   1   43.70    2.00
   0 -10   1   40.00    1.80
  -1  10  -1    3.90    0.70
   1 -10   1    4.20    0.80
   1 -10   1    3.00    0.70
  -2  10  -1   68.59    1.90
   2 -10   1   70.19    2.40
   2 -10   1   70.99    2.40
  -3  10  -1    5.20    0.60
   3 -10   1    6.50    1.00
   3 -10   1    5.20    0.80
  -4  10  -1   -0.60    0.50
   4 -10   1    1.20    0.70
   4 -10   1    1.40    0.70
   5 -10   1   10.80    1.20
   5 -10   1    9.20    1.00
   6 -10   1    0.70    0.70
   6 -10   1    2.20    1.00
   7 -10   1   -0.30    0.70
   7 -10   1   -1.20    0.90
   8 -10   1    2.10    0.90
   8 -10   1    2.80    1.10
   9 -10   1    0.30    1.10
   9 -10   1    0.80    0.90
  10 -10   1   -0.30    0.80
  10 -10   1    0.70    1.10
  11 -10   1    1.00    1.30
  11 -10   1    1.00    1.00
  12   9  -1    0.30    1.60
  11   9  -1    2.50    1.70
  10   9  -1   -0.20    1.50
   9   9  -1    3.80    1.60
   8   9  -1    0.50    1.30
   7   9  -1    0.50    1.30
   6   9  -1   18.00    2.00
  -6  -9   1   20.50    1.40
   5   9  -1   15.30    1.70
  -5  -9   1   17.50    1.20
   4   9  -1    1.40    1.00
  -4  -9   1    0.10    0.50
  -4  -9   1    0.00    0.70
   3   9  -1   18.60    1.50
  -3  -9   1   18.50    1.20
  -3  -9   1   18.40    1.80
   2   9  -1  128.19    3.60
  -2  -9   1  127.09    2.90
  -2  -9   1  131.69    3.60
   1   9  -1  327.57    7.10
  -1  -9   1  331.17    6.00
  -1  -9   1  326.57    6.70
   0   9  -1   -0.20    0.60
   0  -9   1    1.50    0.60
   0  -9   1    0.70    0.60
  -1   9  -1  328.47    6.60
   1  -9   1  327.17    6.10
   1  -9   1  319.17    6.60
  -2   9  -1  121.69    2.80
   2  -9   1  125.59    3.20
   2  -9   1  122.19    3.10
  -3   9  -1   16.50    0.90
   3  -9   1   20.90    1.50
   3  -9   1   22.10    1.50
  -4   9  -1   -1.20    0.50
   4  -9   1    0.60    0.60
   4  -9   1   -0.20    0.70
  -5   9  -1   17.30    1.20
   5  -9   1   18.70    1.60
   5  -9   1   18.10    1.60
   6  -9   1   16.80    1.50
   6  -9   1   18.20    1.70
   7  -9   1    1.40    1.00
   7  -9   1    0.20    0.70
   8  -9   1    0.40    1.00
   8  -9   1    0.40    0.80
   9  -9   1    4.40    1.20
   9  -9   1    3.10    1.00
  10  -9   1   -1.10    1.10
  10  -9   1   -1.30    0.80
  11  -9   1    3.70    1.10
  11  -9   1    0.60    1.20
  12  -9   1    0.70    1.00
  12   8  -1   -1.20    1.50
  11   8  -1    1.70    1.60
  10   8  -1   -0.70    1.40
   9   8  -1   -0.80    1.30
   8   8  -1    0.20    1.30
   7   8  -1    4.00    1.40
   6   8  -1    2.70    1.20
   5   8  -1   28.10    2.00
  -5  -8   1   29.00    1.30
   4   8  -1   13.60    1.50
  -4  -8   1   13.80    1.10
   3   8  -1   63.59    2.40
  -3  -8   1   65.09    2.40
  -3  -8   1   64.09    1.80
   2   8  -1   59.79    2.20
  -2  -8   1   65.29    2.40
  -2  -8   1   64.19    1.80
   1   8  -1    4.50    0.80
  -1  -8   1    3.90    0.70
  -1  -8   1    4.40    0.60
   0   8  -1   33.40    1.40
   0  -8   1   30.30    1.30
   0  -8   1   32.90    1.80
  -1   8  -1    4.60    0.60
   1  -8   1    3.70    0.70
   1  -8   1    2.40    0.60
  -2   8  -1   61.99    1.60
   2  -8   1   62.89    2.10
   2  -8   1   62.39    2.00
  -3   8  -1   64.29    1.60
   3  -8   1   66.29    2.20
   3  -8   1   66.89    2.20
  -4   8  -1   14.80    1.00
   4  -8   1   15.00    1.40
   4  -8   1   13.80    1.20
  -5   8  -1   32.00    1.30
   5  -8   1   31.00    1.80
   5  -8   1   32.20    1.80
  -6   8  -1    4.00    0.80
   6  -8   1    3.60    0.90
   6  -8   1    3.70    0.80
  -7   8  -1    6.20    0.90
   7  -8   1    4.50    1.10
   7  -8   1    2.90    0.90
   8  -8   1   -0.30    0.70
   8  -8   1    0.60    1.00
   9  -8   1    0.00    1.10
   9  -8   1   -0.10    0.80
  10  -8   1    0.70    0.90
  10  -8   1    0.50    1.10
  11  -8   1    0.90    1.00
  12  -8   1    0.40    1.00
  12   7  -1    1.20    1.70
  11   7  -1    1.50    1.40
  10   7  -1    1.30    1.50
   9   7  -1   24.70    2.40
   8   7  -1    3.40    1.50
   7   7  -1    4.10    1.40
   6   7  -1   -1.20    1.00
   5   7  -1   28.30    1.90
   4   7  -1    3.80    1.10
  -4  -7   1    1.80    0.50
   3   7  -1   15.90    1.30
  -3  -7   1   12.30    1.00
  -3  -7   1   18.30    1.00
   2   7  -1    0.10    0.70
  -2  -7   1   -0.40    0.40
  -2  -7   1    0.10    0.60
   1   7  -1   53.19    1.80
  -1  -7   1   49.99    1.50
  -1  -7   1   51.19    2.00
   0   7  -1   -0.40    0.50
   0  -7   1   -0.30    0.50
   0  -7   1    0.40    0.50
  -1   7  -1   52.79    1.50
   1  -7   1   54.19    1.80
   1  -7   1   52.49    1.70
  -2   7  -1    0.40    0.40
   2  -7   1    0.60    0.50
   2  -7   1    0.50    0.50
  -3   7  -1   16.30    0.90
   3  -7   1   15.90    1.20
   3  -7   1   17.50    1.30
  -4   7  -1    2.60    0.60
   4  -7   1    2.40    0.60
   4  -7   1    0.70    0.70
  -5   7  -1   30.10    1.30
   5  -7   1   28.60    1.70
   5  -7   1   31.10    1.70
  -6   7  -1    0.40    0.70
   6  -7   1    0.80    0.70
   6  -7   1   -0.10    0.80
  -7   7  -1    3.20    0.90
   7  -7   1    3.70    1.00
   7  -7   1    2.30    0.80
   7  -7   1    3.40    1.00
   8  -7   1    1.50    1.00
   8  -7   1    3.40    0.90
   8  -7   1    3.70    1.10
   9  -7   1   25.40    2.00
   9  -7   1   23.00    2.00
  10  -7   1    0.30    0.90
  10  -7   1   -0.60    1.00
  11  -7   1   -0.30    0.90
  12  -7   1   -0.40    1.00
  12   6  -1    0.60    1.60
  11   6  -1    2.50    1.60
  10   6  -1    4.70    1.70
   9   6  -1    3.10    1.50
   8   6  -1   12.20    1.70
   7   6  -1   14.10    1.80
   6   6  -1    2.10    1.00
   5   6  -1  179.78    4.90
   4   6  -1   59.69    2.30
   3   6  -1  108.79    3.10
  -3  -6   1  110.19    2.20
   2   6  -1  339.57    7.20
  -2  -6   1  336.27    6.60
  -2  -6   1  339.27    5.70
   1   6  -1   34.40    1.40
  -1  -6   1   35.50    1.20
  -1  -6   1   32.60    1.60
   0   6  -1    7.10    0.70
   0  -6   1    6.20    0.70
  -1   6  -1   36.10    1.10
   1  -6   1   34.00    1.30
   1  -6   1   35.80    1.50
  -2   6  -1  341.87    6.50
   2  -6   1  338.07    6.50
   2  -6   1  337.47    6.00
  -3   6  -1  110.89    2.40
   3  -6   1  108.79    2.80
   3  -6   1  110.69    2.60
  -4   6  -1   59.59    1.70
   4  -6   1   61.39    2.10
   4  -6   1   60.89    2.00
  -5   6  -1  180.98    4.00
   5  -6   1  181.48    4.10
   5  -6   1  186.48    4.10
   5  -6   1  191.18    4.40
   6  -6   1    2.20    0.80
   6  -6   1    1.30    0.70
   6  -6   1    2.40    0.80
   7  -6   1    9.70    1.10
   7  -6   1   11.20    1.20
   7  -6   1   11.40    1.20
   8  -6   1   13.80    1.40
   8  -6   1   12.60    1.40
   8  -6   1   11.50    1.30
   9  -6   1    3.50    1.00
   9  -6   1    2.60    1.10
   9  -6   1    4.70    1.20
  10  -6   1    4.20    1.10
  11  -6   1    2.30    1.10
  12  -6   1   -0.40    1.00
  12   5  -1    0.10    1.50
  11   5  -1    2.70    1.60
  10   5  -1    1.80    1.50
   9   5  -1    3.70    1.50
   8   5  -1    0.50    1.20
   7   5  -1   -0.20    1.00
   6   5  -1   62.29    2.70
   5   5  -1   93.99    3.10
   4   5  -1   30.80    1.70
   3   5  -1  157.88    4.00
   2   5  -1    9.80    1.00
  -2  -5   1   11.70    0.70
   1   5  -1 1456.35   27.00
  -1  -5   1 1443.66   25.20
  -1  -5   1 1421.76   22.90
   0   5  -1    0.60    0.50
   0  -5   1    0.00    0.40
   0  -5   1    0.40    0.40
  -1   5  -1 1493.45   27.40
   1  -5   1 1446.46   25.50
   1  -5   1 1460.05   22.90
  -2   5  -1   11.20    0.60
   2  -5   1   10.80    0.90
   2  -5   1   12.40    1.00
  -3   5  -1  151.98    3.20
   3  -5   1  156.48    3.50
   3  -5   1  158.38    3.30
   4  -5   1   34.90    1.50
   4  -5   1   35.40    1.60
   4  -5   1   35.20    1.30
   5  -5   1   92.39    2.70
   5  -5   1   94.09    2.60
   5  -5   1   88.59    2.40
   6  -5   1   57.39    2.10
   6  -5   1   58.69    2.20
   6  -5   1   56.99    2.10
   7  -5   1   -0.60    0.60
   7  -5   1   -0.70    0.80
   7  -5   1   -0.10    0.80
   8  -5   1    0.40    1.00
   8  -5   1    1.00    0.90
   8  -5   1    1.00    0.80
   9  -5   1    5.80    1.20
   9  -5   1    6.50    1.30
   9  -5   1    4.70    1.00
  10  -5   1    4.10    1.30
  10  -5   1    2.20    1.00
  11  -5   1    5.40    1.30
  12  -5   1    1.10    1.10
  13   4  -1    0.00    1.60
  12   4  -1   -0.90    1.50
  11   4  -1    1.70    1.50
  10   4  -1    0.10    1.30
   9   4  -1   -0.80    1.20
   8   4  -1   -1.30    1.10
   7   4  -1    1.00    1.00
   6   4  -1   33.10    2.00
   5   4  -1   20.30    1.60
   4   4  -1   25.40    1.60
   3   4  -1   11.40    1.10
   2   4  -1    0.30    0.60
  -2  -4   1    0.30    0.30
   1   4  -1   48.20    1.50
  -1  -4   1   47.70    1.20
   0   4  -1   12.60    0.80
   0  -4   1   11.80    0.80
  -1   4  -1   49.99    1.10
   1  -4   1   48.80    1.50
   1  -4   1   49.50    1.40
  -2   4  -1    0.10    0.30
   2  -4   1    0.50    0.50
   2  -4   1    0.70    0.40
   3  -4   1   12.40    0.70
   3  -4   1    9.30    0.70
   3  -4   1   10.90    0.90
   4  -4   1   23.90    1.10
   4  -4   1   21.30    1.30
   4  -4   1   24.90    1.30
   5  -4   1   22.80    1.40
   5  -4   1   23.70    1.40
   5  -4   1   22.70    1.20
   6  -4   1   29.50    1.60
   6  -4   1   32.60    1.60
   6  -4   1   32.80    1.70
   7  -4   1    0.10    0.70
   7  -4   1   -0.20    0.80
   7  -4   1   -0.50    0.80
   8  -4   1   -1.10    0.90
   8  -4   1    0.10    0.80
   8  -4   1   -1.20    0.80
   9  -4   1   -0.40    0.80
   9  -4   1   -0.90    1.00
  10  -4   1    0.10    0.90
  10  -4   1    0.20    1.20
  11  -4   1    3.10    1.10
  11  -4   1    3.00    1.40
  12  -4   1    0.90    1.10
  13  -4   1   -0.10    1.10
  13   3  -1    1.20    1.60
  12   3  -1   -0.60    1.50
  11   3  -1    0.40    1.40
  10   3  -1   -1.20    1.30
   9   3  -1    3.70    1.40
   8   3  -1    3.50    1.30
   7   3  -1    0.00    1.00
   6   3  -1    9.30    1.30
   5   3  -1   12.20    1.30
   4   3  -1    6.90    1.00
   3   3  -1    9.80    1.10
   2   3  -1  200.98    4.40
   1   3  -1   22.50    0.90
  -1  -3   1   20.90    0.70
  -1  -3   1   16.50    1.00
   0   3  -1    0.40    0.30
   0  -3   1    0.40    0.30
   0  -3   1   -0.10    0.30
   1  -3   1   23.00    0.90
   1  -3   1   21.50    0.90
   2  -3   1  197.58    3.90
   2  -3   1  198.58    3.90
   3  -3   1    9.80    0.80
   3  -3   1    8.40    0.70
   3  -3   1   11.10    1.00
   4  -3   1    5.80    0.70
   4  -3   1    5.10    0.60
   4  -3   1    5.70    0.80
   5  -3   1   11.00    1.10
   5  -3   1    9.60    0.90
   5  -3   1    9.90    0.90
   6  -3   1    9.00    1.00
   6  -3   1    7.30    0.90
   6  -3   1    9.30    1.10
   7  -3   1    0.00    0.90
   7  -3   1   -0.20    0.70
   7  -3   1    0.00    0.80
   8  -3   1    3.30    1.00
   8  -3   1    4.00    1.10
   9  -3   1    2.90    1.00
   9  -3   1    4.70    1.30
  10  -3   1    0.20    1.20
  10  -3   1    0.90    1.00
  11  -3   1   -0.20    1.00
  11  -3   1   -0.90    1.20
  12  -3   1    0.20    1.00
  12  -3   1    0.90    1.40
  13  -3   1   -0.10    1.20
  13   2  -1    1.80    1.60
  12   2  -1    0.90    1.50
  11   2  -1    5.30    1.60
  10   2  -1   -1.20    1.20
   9   2  -1    0.50    1.20
   8   2  -1    4.00    1.30
   7   2  -1   60.59    2.60
   6   2  -1   54.89    2.40
   5   2  -1  515.15   10.70
   4   2  -1  198.28    4.70
   3   2  -1  506.45   10.10
   2   2  -1 1410.36   26.40
   1   2  -1  288.77    5.60
  -1  -2   1  281.07    4.50
   0   2  -1  167.88    3.20
   0  -2   1  165.88    2.70
   0  -2   1  159.28    3.10
   1  -2   1  290.17    4.80
   1  -2   1  290.27    5.30
   2  -2   1 1439.96   26.70
   2  -2   1 1427.66   22.20
   2  -2   1 1420.96   24.80
   3  -2   1  511.65    9.50
   3  -2   1  510.05    8.50
   3  -2   1  525.65   10.00
   4  -2   1  197.08    4.40
   4  -2   1  196.68    3.80
   4  -2   1  194.48    4.30
   5  -2   1  502.05    8.70
   5  -2   1  505.75   10.30
   5  -2   1  513.05    9.80
   6  -2   1   53.79    2.10
   6  -2   1   60.09    2.30
   7  -2   1   66.59    2.60
   7  -2   1   64.99    2.50
   8  -2   1    3.50    0.90
   8  -2   1    3.10    1.20
   9  -2   1    2.60    1.00
   9  -2   1    1.50    1.10
  10  -2   1    1.70    1.30
  10  -2   1   -0.40    0.90
  11  -2   1    2.10    1.10
  11  -2   1    4.20    1.50
  12  -2   1    1.40    1.20
  12  -2   1   -0.10    1.30
  13  -2   1    2.70    1.40
  13  -2   1    0.70    1.50
  13   1  -1    2.10    1.60
  12   1  -1    0.60    1.40
  11   1  -1   -1.00    1.30
  10   1  -1    1.70    1.40
   9   1  -1   -0.70    0.90
   9   1  -1    0.10    1.20
   8   1  -1   -1.20    1.00
   8   1  -1    0.00    0.90
   7   1  -1    9.70    1.40
   7   1  -1    9.70    1.20
   6   1  -1   21.20    1.60
   6   1  -1   21.10    1.60
   5   1  -1   22.60    1.50
   5   1  -1   22.00    1.40
   4   1  -1    0.00    0.50
   4   1  -1   -0.40    0.70
   3   1  -1   49.40    1.70
   3   1  -1   49.30    1.60
   2   1  -1    3.80    0.60
   0   1  -1   -0.20    0.10
   0  -1   1    0.10    0.10
   0  -1   1    0.00    0.10
   0  -1   1   -0.10    0.10
   1  -1   1  262.07    4.80
   1  -1   1  272.87    4.40
   1  -1   1  270.87    5.10
   2  -1   1    2.80    0.50
   2  -1   1    3.30    0.50
   2  -1   1    2.30    0.40
   3  -1   1   51.49    1.60
   3  -1   1   51.19    1.50
   3  -1   1   49.90    1.60
   4  -1   1    0.70    0.70
   4  -1   1   -0.30    0.50
   4  -1   1    0.00    0.50
   5  -1   1   23.50    1.40
   5  -1   1   22.90    1.40
   6  -1   1   24.20    1.60
   6  -1   1   21.40    1.50
   7  -1   1   11.00    1.30
   7  -1   1    7.20    1.00
   8  -1   1    0.90    1.00
   8  -1   1    0.90    0.80
   9  -1   1    0.60    0.90
   9  -1   1    0.10    1.10
  10  -1   1    1.60    1.10
  10  -1   1    3.90    1.40
  11  -1   1    0.80    1.30
  11  -1   1    0.40    1.00
  12  -1   1    1.00    1.30
  12  -1   1   -0.50    1.10
  13  -1   1    2.20    1.50
  13  -1   1    1.50    1.30
  13   0  -1    0.80    1.50
  12   0  -1   -0.90    1.30
  11   0  -1   -1.20    1.30
  10   0  -1    0.20    1.20
  10   0  -1   -0.40    1.00
   9   0  -1   -1.10    1.00
   9   0  -1   -0.60    0.90
   8   0  -1    0.60    0.80
   8   0  -1    0.20    1.00
   7   0  -1   -0.10    1.00
   7   0  -1    0.10    0.70
   6   0  -1   -0.30    0.60
   6   0  -1    0.80    0.90
   5   0  -1   -0.90    0.70
   5   0  -1    0.00    0.50
   4   0  -1    0.10    0.70
   4   0  -1    0.30    0.50
   4   0  -1    0.90    0.50
   3   0  -1    0.80    0.50
   3   0  -1    0.70    0.60
   3   0  -1    0.10    0.40
   2   0  -1    0.20    0.30
   2   0  -1   -0.10    0.30
   2   0  -1    0.10    0.50
   1   0  -1   -0.30    0.20
   1   0  -1   -0.50    0.30
   1   0  -1   -0.20    0.20
   0   0  -1   -0.70    0.10
   0   0   1   -0.60    0.10
   0   0   1   -0.70    0.10
   1   0   1   -0.50    0.20
   1   0   1   -0.30    0.20
   2   0   1   -0.20    0.40
   2   0   1   -0.60    0.30
   3   0   1   -0.40    0.60
   3   0   1   -0.80    0.40
   4   0   1    0.10    0.60
   4   0   1   -0.40    0.50
   5   0   1    0.10    0.60
   5   0   1   -0.30    0.70
   6   0   1   -0.70    0.60
   6   0   1   -0.40    0.80
   7   0   1   -0.40    0.70
   7   0   1   -0.50    0.90
   8   0   1   -0.70    0.80
   8   0   1    0.50    1.00
   9   0   1   -0.40    1.10
   9   0   1   -0.80    0.80
  10   0   1    0.60    1.00
  10   0   1   -0.70    1.10
  11   0   1    0.10    1.30
  11   0   1    0.60    1.10
  12   0   1    0.20    1.20
  12   0   1   -0.20    1.30
  13   0   1    0.80    1.50
  13  -1  -1    0.30    1.50
  12  -1  -1    0.20    1.40
  11  -1  -1   -1.50    1.00
  11  -1  -1    0.90    1.30
  10  -1  -1    2.60    1.10
  10  -1  -1    2.20    1.30
   9  -1  -1   -0.40    1.10
   9  -1  -1   -0.60    0.80
   8  -1  -1   -0.40    1.10
   8  -1  -1    0.50    0.80
   7  -1  -1   10.60    1.40
   7  -1  -1    7.80    1.00
   6  -1  -1   20.40    1.20
   6  -1  -1   21.30    1.50
   6  -1  -1   21.90    1.50
   5  -1  -1   21.20    1.30
   4  -1  -1    0.90    0.50
   4  -1  -1    0.30    0.60
   4  -1  -1    0.30    0.50
   3  -1  -1   49.99    1.70
   3  -1  -1   50.29    1.60
   3  -1  -1   53.09    1.40
   2  -1  -1    2.70    0.50
   2  -1  -1    3.20    0.40
   2  -1  -1    2.40    0.40
   1  -1  -1  269.97    4.80
   1  -1  -1  268.77    4.30
   1  -1  -1  269.37    5.20
   0  -1  -1   -0.10    0.10
   0   1   1    0.00    0.10
   1   1   1  256.47    5.00
   2   1   1    3.40    0.50
   2   1   1    1.90    0.40
   3   1   1   52.39    1.70
   3   1   1   50.69    1.70
   4   1   1    0.20    0.50
   4   1   1   -0.60    0.60
   5   1   1   20.50    1.40
   5   1   1   21.70    1.40
   6   1   1   21.70    1.60
   6   1   1   21.50    1.60
   7   1   1   10.80    1.40
   7   1   1    8.30    1.10
   8   1   1   -0.60    1.00
   8   1   1    0.10    0.80
   9   1   1    0.20    0.90
   9   1   1   -0.30    1.10
  10   1   1    4.40    1.50
  10   1   1    3.50    1.20
  11   1   1    0.30    1.10
  11   1   1    0.60    1.30
  12   1   1   -0.10    1.40
  13   1   1    1.50    1.70
  13  -2  -1    1.50    1.60
  12  -2  -1   -1.30    1.40
  12  -2  -1   -1.80    1.00
  11  -2  -1    1.70    1.10
  11  -2  -1    2.40    1.40
  10  -2  -1    0.00    1.10
  10  -2  -1   -1.20    0.80
   9  -2  -1    2.40    1.00
   9  -2  -1    1.60    1.20
   8  -2  -1    3.90    1.00
   8  -2  -1    3.90    1.20
   7  -2  -1   66.39    2.20
   7  -2  -1   64.69    2.60
   7  -2  -1   65.29    2.50
   6  -2  -1   59.39    2.20
   6  -2  -1   55.79    2.20
   6  -2  -1   56.39    1.90
   5  -2  -1  534.85   10.80
   5  -2  -1  523.75   10.10
   5  -2  -1  526.15    9.00
   4  -2  -1  196.48    4.50
   4  -2  -1  194.88    4.20
   4  -2  -1  195.68    3.80
   3  -2  -1  512.45    9.90
   3  -2  -1  502.95    9.20
   3  -2  -1  498.95    8.30
   2  -2  -1 1423.66   24.70
   2  -2  -1 1417.86   26.50
   2  -2  -1 1436.46   22.10
   1  -2  -1  288.37    5.10
   1  -2  -1  290.67    4.70
  -1   2   1  287.57    5.50
   0  -2  -1  169.98    3.10
   0  -2  -1  168.38    2.80
   0   2   1  166.08    3.40
   1   2   1  280.87    5.60
   2   2   1 1408.36   27.10
   2   2   1 1452.65   24.90
   3   2   1  496.75    9.30
   3   2   1  496.15    9.90
   4   2   1  192.08    4.50
   4   2   1  193.18    4.30
   5   2   1  509.85   10.00
   5   2   1  513.45   10.60
   6   2   1   55.59    2.30
   6   2   1   56.19    2.30
   7   2   1   64.99    2.80
   7   2   1   65.59    2.70
   8   2   1    3.70    1.00
   8   2   1    5.60    1.30
   9   2   1    0.50    1.10
   9   2   1    0.80    1.00
  10   2   1    1.00    1.30
  10   2   1   -2.30    0.90
  11   2   1    2.40    1.40
  12   2   1    1.30    1.50
  13   2   1    1.20    1.50
  13  -3  -1   -0.80    1.50
  13  -3  -1    0.20    1.20
  12  -3  -1   -0.60    1.30
  12  -3  -1    0.70    1.10
  11  -3  -1    1.10    1.00
  11  -3  -1   -0.90    1.30
  10  -3  -1    0.30    0.90
  10  -3  -1   -0.60    1.20
   9  -3  -1    3.20    1.00
   9  -3  -1    3.80    1.20
   8  -3  -1    3.80    1.30
   8  -3  -1    4.90    1.00
   8  -3  -1    3.20    1.00
   7  -3  -1    0.00    0.70
   7  -3  -1    0.50    1.00
   7  -3  -1    0.80    0.70
   6  -3  -1    8.80    0.90
   6  -3  -1    9.00    1.00
   6  -3  -1   10.80    1.20
   5  -3  -1   11.60    1.10
   5  -3  -1    9.20    0.90
   5  -3  -1   11.80    1.10
   4  -3  -1    6.60    0.80
   4  -3  -1    6.20    0.70
   4  -3  -1    5.30    0.70
   3  -3  -1   11.20    0.90
   3  -3  -1   10.30    0.90
   3  -3  -1   11.30    0.90
   2  -3  -1  197.88    3.60
   2  -3  -1  201.38    3.80
  -2   3   1  198.48    4.10
   1  -3  -1   21.90    0.80
   1  -3  -1   23.00    0.80
  -1   3   1   21.50    0.90
   0  -3  -1    0.30    0.30
   0  -3  -1   -0.30    0.20
   0   3   1   -0.10    0.40
   1   3   1   22.50    1.00
   2   3   1  199.08    4.40
   3   3   1   10.60    1.00
   4   3   1    6.10    0.80
   4   3   1    7.40    1.00
   5   3   1   10.90    1.00
   5   3   1   10.50    1.20
   6   3   1   10.30    1.20
   6   3   1    8.20    1.00
   7   3   1   -0.30    1.00
   7   3   1    0.00    0.80
   8   3   1    3.40    1.20
   8   3   1    2.10    1.00
   9   3   1    4.90    1.40
  10   3   1   -0.60    1.20
  11   3   1    0.00    1.30
  12   3   1   -0.40    1.40
  13   3   1   -0.30    1.50
  13  -4  -1   -1.00    1.10
  12  -4  -1    0.30    1.10
  12  -4  -1    1.50    1.50
  11  -4  -1    2.70    1.50
  11  -4  -1    2.50    1.10
  10  -4  -1    0.10    1.20
  10  -4  -1   -0.10    0.90
   9  -4  -1    0.50    1.10
   9  -4  -1   -0.20    0.80
   9  -4  -1   -0.30    0.90
   8  -4  -1    0.70    1.10
   8  -4  -1    0.30    0.80
   8  -4  -1    0.10    0.80
   7  -4  -1   -0.30    0.90
   7  -4  -1   -0.30    0.70
   7  -4  -1    1.70    0.80
   6  -4  -1   31.10    1.60
   6  -4  -1   33.90    1.70
   6  -4  -1   33.90    1.70
   5  -4  -1   24.80    1.40
   5  -4  -1   24.30    1.30
   5  -4  -1   22.00    1.30
   4  -4  -1   24.60    1.20
   4  -4  -1   24.60    1.20
   4  -4  -1   24.50    1.20
   3  -4  -1   10.80    1.00
   3  -4  -1   13.00    1.00
  -3   4   1    9.40    0.90
   2  -4  -1    0.40    0.40
   2  -4  -1    0.50    0.50
  -2   4   1   -0.20    0.50
   1  -4  -1   48.20    1.40
   1  -4  -1   50.69    1.30
  -1   4   1   48.00    1.40
   0  -4  -1   11.50    1.00
   0  -4  -1    9.80    0.60
   0   4   1    9.70    0.90
  -1  -4  -1   56.39    1.50
   1   4   1   52.09    1.70
   2   4   1    0.70    0.60
   3   4   1   11.00    1.10
   4   4   1   21.80    1.40
   5   4   1   22.10    1.60
   6   4   1   32.10    2.00
   7   4   1    0.50    0.90
   8   4   1   -1.10    1.00
   9   4   1   -0.60    1.20
  10   4   1    0.30    1.30
  11   4   1    3.80    1.50
  12   4   1    0.90    1.50
  13   4   1    1.10    1.60
  12  -5  -1   -0.80    0.90
  11  -5  -1    2.90    1.40
  11  -5  -1    3.60    1.20
  10  -5  -1    1.20    1.00
  10  -5  -1    1.40    1.00
  10  -5  -1    1.30    1.20
   9  -5  -1    4.20    1.10
   9  -5  -1    4.00    1.00
   9  -5  -1    4.10    1.20
   8  -5  -1    0.80    1.00
   8  -5  -1    1.70    0.80
   8  -5  -1    0.10    0.80
   7  -5  -1   -0.10    0.80
   7  -5  -1    0.00    0.90
   7  -5  -1   -0.20    0.60
   6  -5  -1   56.49    2.10
   6  -5  -1   57.89    2.10
   6  -5  -1   60.19    2.20
   5  -5  -1   95.19    2.60
   5  -5  -1   95.29    2.70
   5  -5  -1   94.69    2.70
   4  -5  -1   32.60    1.50
   4  -5  -1   33.60    1.50
  -4   5   1   32.20    1.40
   3  -5  -1  154.08    3.20
   3  -5  -1  153.68    3.30
  -3   5   1  154.58    3.40
   2  -5  -1   13.80    1.00
   2  -5  -1   12.10    0.90
  -2   5   1   11.50    0.90
   1  -5  -1 1469.15   25.40
   1  -5  -1 1407.86   22.40
  -1   5   1 1414.46   27.10
   0  -5  -1   -0.70    0.40
   0  -5  -1    0.10    0.40
   0   5   1   -0.30    0.60
  -1  -5  -1 1455.55   25.30
  -1  -5  -1 1439.06   22.70
   1   5   1 1460.55   27.30
   2   5   1   12.50    1.10
   3   5   1  155.68    3.90
   4   5   1   31.80    1.70
   5   5   1   91.19    3.00
   6   5   1   54.79    2.50
   7   5   1    0.30    1.10
   8   5   1    0.70    1.20
   9   5   1    4.70    1.40
  10   5   1    1.00    1.40
  11   5   1    3.80    1.60
  12   5   1    1.40    1.60
  12  -6  -1    0.50    1.00
  11  -6  -1    2.30    1.10
  10  -6  -1    4.80    1.20
  10  -6  -1    5.90    1.20
  10  -6  -1    7.00    1.50
   9  -6  -1    3.30    1.10
   9  -6  -1    4.30    1.30
   9  -6  -1    3.40    1.00
   8  -6  -1   11.40    1.30
   8  -6  -1   11.90    1.20
   8  -6  -1   11.40    1.40
   7  -6  -1   12.70    1.20
   7  -6  -1   13.00    1.40
   7  -6  -1   11.20    1.20
  -7   6   1   14.30    1.40
   6  -6  -1    1.50    0.80
   6  -6  -1    3.00    0.70
  -6   6   1    2.90    0.80
   5  -6  -1  187.58    4.10
   5  -6  -1  185.78    4.30
  -5   6   1  188.18    4.30
   4  -6  -1   63.49    2.00
   4  -6  -1   63.19    2.00
  -4   6   1   60.29    1.90
   3  -6  -1  116.29    2.70
   3  -6  -1  111.79    2.70
  -3   6   1  112.69    2.70
   2  -6  -1  344.87    6.40
   2  -6  -1  336.87    6.00
  -2   6   1  336.17    6.70
   1  -6  -1   34.20    1.30
   1  -6  -1   32.80    1.30
  -1   6   1   35.20    1.30
   0  -6  -1    6.00    0.70
   0  -6  -1    5.70    0.60
   0   6   1    5.10    0.80
  -1  -6  -1   30.20    1.50
  -1  -6  -1   33.40    1.20
   1   6   1   34.50    1.40
  -2  -6  -1  329.77    5.80
   2   6   1  346.07    7.20
   3   6   1  108.99    3.10
   4   6   1   56.49    2.20
   5   6   1  182.08    4.90
   6   6   1    1.40    1.10
   7   6   1   11.90    1.70
   8   6   1   14.50    1.90
   9   6   1    3.10    1.40
  10   6   1    5.30    1.70
  11   6   1    2.60    1.60
  12   6   1   -0.10    1.50
  12  -7  -1    0.20    1.00
  11  -7  -1    0.60    0.90
  11  -7  -1   -1.10    1.00
  10  -7  -1    0.60    1.00
  10  -7  -1   -0.50    0.80
   9  -7  -1   21.10    2.00
   9  -7  -1   19.20    1.70
  -9   7   1   26.10    1.80
   8  -7  -1    4.70    1.10
   8  -7  -1    3.40    0.90
  -8   7   1    4.60    1.10
   7  -7  -1    2.80    0.80
   7  -7  -1    1.50    0.90
  -7   7   1    4.20    1.00
   6  -7  -1    0.20    0.60
   6  -7  -1    0.70    0.80
  -6   7   1    0.80    0.80
   5  -7  -1   30.60    1.70
   5  -7  -1   29.70    1.70
  -5   7   1   31.00    1.50
   4  -7  -1    2.10    0.80
   4  -7  -1    4.10    0.70
  -4   7   1    2.40    0.70
   3  -7  -1   17.00    1.20
   3  -7  -1   17.50    1.20
  -3   7   1   16.20    1.20
   2  -7  -1    0.60    0.50
   2  -7  -1    0.60    0.50
  -2   7   1    0.30    0.60
   1  -7  -1   54.29    1.70
   1  -7  -1   54.09    1.70
  -1   7   1   51.79    1.70
   0  -7  -1   -0.50    0.50
   0  -7  -1   -0.10    0.50
   0   7   1    0.00    0.60
  -1  -7  -1   51.59    1.60
  -1  -7  -1   51.19    1.90
   1   7   1   52.29    1.80
  -2  -7  -1    0.10    0.50
  -2  -7  -1   -0.40    0.50
   2   7   1    0.60    0.70
  -3  -7  -1   15.50    1.10
   3   7   1   17.20    1.40
   4   7   1    1.70    1.00
   5   7   1   27.50    1.90
   6   7   1   -0.10    0.90
   7   7   1    4.10    1.40
   8   7   1    4.60    1.40
   9   7   1   26.70    2.50
  10   7   1   -1.40    1.40
  11   7   1   -0.30    1.40
  12   7   1    1.10    1.60
  12  -8  -1   -0.10    1.00
  11  -8  -1    1.50    1.20
  11  -8  -1    2.10    1.00
  10  -8  -1    0.20    0.80
  10  -8  -1    1.40    1.10
   9  -8  -1   -0.20    0.80
   9  -8  -1   -0.80    1.00
   8  -8  -1    0.30    0.70
   8  -8  -1    0.60    0.90
  -8   8   1    0.30    0.90
   7  -8  -1    3.30    0.90
   7  -8  -1    4.30    1.00
  -7   8   1    7.70    1.10
   6  -8  -1    3.40    0.80
   6  -8  -1    4.30    1.00
  -6   8   1    4.40    0.90
   5  -8  -1   30.50    1.80
   5  -8  -1   33.00    1.80
  -5   8   1   31.10    1.60
   4  -8  -1   14.00    1.20
   4  -8  -1   13.10    1.30
  -4   8   1   15.70    1.30
   3  -8  -1   67.49    2.10
   3  -8  -1   68.99    2.20
  -3   8   1   67.49    2.10
   2  -8  -1   64.19    2.10
   2  -8  -1   62.99    1.90
  -2   8   1   63.59    1.90
   1  -8  -1    3.40    0.60
   1  -8  -1    4.60    0.70
  -1   8   1    5.00    0.80
   0  -8  -1   30.90    1.40
   0  -8  -1   32.00    1.60
   0   8   1   29.30    1.40
  -1  -8  -1    3.40    0.60
  -1  -8  -1    3.30    0.70
   1   8   1    4.10    0.80
  -2  -8  -1   64.59    1.90
  -2  -8  -1   63.99    2.30
   2   8   1   65.29    2.30
  -3  -8  -1   65.79    1.90
   3   8   1   63.99    2.40
  -4  -8  -1   14.10    1.20
   4   8   1   14.00    1.50
   5   8   1   30.80    2.10
   6   8   1    4.50    1.40
   7   8   1    5.30    1.50
   8   8   1    0.60    1.20
   9   8   1    1.10    1.50
  10   8   1    1.10    1.50
  11   8   1    1.70    1.60
  12   8   1   -0.40    1.50
  12  -9  -1   -0.60    1.00
  12  -9  -1   -0.60    1.20
  11  -9  -1    3.20    1.30
  11  -9  -1    1.90    1.00
  10  -9  -1   -0.70    1.10
  10  -9  -1   -0.10    0.90
   9  -9  -1    4.00    1.00
   9  -9  -1    3.50    1.30
   8  -9  -1    0.10    0.70
   8  -9  -1    0.40    1.00
   7  -9  -1   -1.20    0.90
   7  -9  -1   -0.10    0.70
  -7   9   1    0.00    0.90
   6  -9  -1   18.20    1.60
   6  -9  -1   17.70    1.70
  -6   9   1   19.80    1.50
   5  -9  -1   20.20    1.60
   5  -9  -1   21.20    1.50
  -5   9   1   18.40    1.40
   4  -9  -1    0.10    0.50
   4  -9  -1   -0.30    0.70
  -4   9   1   -0.80    0.70
   3  -9  -1   21.20    1.40
   3  -9  -1   19.00    1.40
  -3   9   1   17.90    1.30
   2  -9  -1  122.99    3.10
   2  -9  -1  125.79    3.10
  -2   9   1  123.59    3.10
   1  -9  -1  323.67    6.40
   1  -9  -1  329.77    6.10
  -1   9   1  320.47    6.80
   0  -9  -1   -0.50    0.60
   0  -9  -1   -0.80    0.60
   0   9   1   -0.50    0.70
  -1  -9  -1  329.27    6.60
  -1  -9  -1  319.67    6.00
   1   9   1  326.07    7.10
  -2  -9  -1  123.19    2.90
  -2  -9  -1  129.39    3.40
   2   9   1  122.99    3.60
  -3  -9  -1   21.50    1.30
  -3  -9  -1   17.20    1.70
   3   9   1   18.10    1.50
  -4  -9  -1   -0.50    0.60
   4   9   1    0.10    1.00
  -5  -9  -1   17.80    1.40
   5   9   1   17.60    1.80
   6   9   1   15.90    1.80
   7   9   1    0.70    1.20
   8   9   1    1.40    1.40
   9   9   1    4.40    1.70
  10   9   1    0.50    1.50
  11   9   1    2.70    1.70
  12   9   1   -0.40    1.60
  11 -10  -1   -0.80    1.20
  11 -10  -1   -0.40    0.90
  10 -10  -1    1.40    1.10
  10 -10  -1   -0.40    0.80
   9 -10  -1    1.10    0.90
   9 -10  -1    1.90    1.20
   8 -10  -1    3.60    0.90
   8 -10  -1    2.60    1.10
   7 -10  -1   -0.20    0.70
   7 -10  -1    1.70    1.00
   6 -10  -1    1.10    0.80
   6 -10  -1    1.20    0.70
   5 -10  -1   11.50    1.30
   5 -10  -1    9.50    1.00
  -5  10   1   13.50    1.40
   4 -10  -1    0.60    0.80
   4 -10  -1    1.00    0.60
  -4  10   1    0.20    0.80
   3 -10  -1    4.90    0.70
   3 -10  -1    5.20    0.90
  -3  10   1    5.10    0.90
   2 -10  -1   71.49    2.40
   2 -10  -1   70.89    2.30
  -2  10   1   68.89    2.20
   1 -10  -1    2.70    0.80
   1 -10  -1    3.30    0.70
  -1  10   1    1.40    0.80
   0 -10  -1   39.30    1.80
   0 -10  -1   43.50    2.00
   0  10   1   35.60    1.70
  -1 -10  -1    2.10    0.70
  -1 -10  -1    1.30    0.80
   1  10   1    3.30    0.90
  -2 -10  -1   67.69    2.10
  -2 -10  -1   71.79    2.50
   2  10   1   69.69    2.60
  -3 -10  -1    4.50    0.90
  -3 -10  -1    5.20    0.80
   3  10   1    6.40    1.20
  -4 -10  -1    1.20    0.70
  -4 -10  -1    0.80    0.80
   4  10   1    1.50    1.10
  -5 -10  -1    8.70    1.00
   5  10   1   13.30    1.70
  -6 -10  -1    1.10    0.80
   6  10   1    1.30    1.20
   7  10   1    0.40    1.30
   8  10   1    2.40    1.40
   9  10   1    1.10    1.50
  10  10   1    0.20    1.60
  11  10   1    1.60    1.70
  11 -11  -1   -0.40    1.20
  10 -11  -1   -2.50    1.00
  10 -11  -1   -0.20    0.90
   9 -11  -1    1.90    1.20
   9 -11  -1    2.60    1.00
   8 -11  -1    0.40    0.70
   8 -11  -1    0.10    1.10
   7 -11  -1    0.40    0.70
   7 -11  -1   -0.10    1.00
   6 -11  -1    5.40    1.10
   6 -11  -1    3.30    0.80
   5 -11  -1    2.10    1.00
   5 -11  -1    2.30    0.70
   4 -11  -1   13.30    1.30
   4 -11  -1   11.80    1.00
  -4  11   1   12.10    1.10
   3 -11  -1    2.90    0.90
   3 -11  -1    1.20    0.60
  -3  11   1    0.10    0.80
   2 -11  -1    2.70    0.80
   2 -11  -1    2.40    0.70
  -2  11   1    2.10    0.80
   1 -11  -1   42.70    1.90
   1 -11  -1   44.40    2.00
  -1  11   1   41.70    1.80
   0 -11  -1   -1.40    0.60
   0 -11  -1    0.30    0.60
   0  11   1   -0.30    0.80
  -1 -11  -1   46.00    2.20
  -1 -11  -1   39.60    1.80
   1  11   1   39.80    2.00
  -2 -11  -1    1.00    0.80
  -2 -11  -1    1.70    0.80
   2  11   1    3.00    1.00
  -3 -11  -1    1.70    0.90
  -3 -11  -1    1.50    0.70
   3  11   1    1.40    1.00
  -4 -11  -1   12.10    1.30
  -4 -11  -1   11.00    1.00
   4  11   1   13.20    1.60
  -5 -11  -1    2.30    1.00
  -5 -11  -1    1.10    0.80
   5  11   1    2.10    1.10
  -6 -11  -1    4.20    0.90
   6  11   1    5.80    1.50
  -7 -11  -1    0.20    0.80
   7  11   1    0.80    1.20
   8  11   1   -1.10    1.30
   9  11   1    1.60    1.60
  10  11   1    0.00    1.60
  11  11   1   -2.30    1.50
  10 -12  -1    0.20    1.30
   9 -12  -1    0.00    1.20
   9 -12  -1    0.20    0.80
   8 -12  -1   -0.30    0.70
   8 -12  -1   -0.90    1.00
   7 -12  -1    0.30    0.70
   7 -12  -1    0.10    1.10
   6 -12  -1    0.80    0.80
   6 -12  -1   -0.10    0.70
   5 -12  -1   17.80    1.60
   5 -12  -1   16.50    1.50
   4 -12  -1    7.30    1.20
   4 -12  -1    7.20    0.90
   3 -12  -1   12.70    1.10
   3 -12  -1   14.40    1.30
  -3  12   1   13.20    1.20
   2 -12  -1    6.70    0.90
   2 -12  -1    8.60    1.10
  -2  12   1    8.70    1.00
   1 -12  -1    4.30    0.80
   1 -12  -1    4.70    0.90
  -1  12   1    4.90    1.00
   0 -12  -1    1.80    0.80
   0 -12  -1    0.70    0.80
   0  12   1    0.50    0.90
  -1 -12  -1    5.00    0.90
  -1 -12  -1    3.90    0.90
   1  12   1    5.20    1.10
  -2 -12  -1    6.30    1.10
  -2 -12  -1    7.60    1.00
   2  12   1    9.00    1.30
  -3 -12  -1   13.00    1.30
  -3 -12  -1   18.50    1.60
   3  12   1   15.50    1.70
  -4 -12  -1    7.00    1.20
  -4 -12  -1    7.30    1.00
   4  12   1    9.90    1.60
  -5 -12  -1   22.90    2.20
  -5 -12  -1   20.20    1.70
   5  12   1   19.90    2.00
  -6 -12  -1    0.40    0.90
  -6 -12  -1   -0.70    0.70
   6  12   1    0.30    1.30
  -7 -12  -1    0.60    0.90
   7  12   1    0.10    1.30
   8  12   1    0.30    1.40
   9  12   1    0.40    1.60
  10  12   1    0.80    1.70
  10 -13  -1    1.10    1.30
   9 -13  -1    2.80    1.30
   8 -13  -1    0.80    0.80
   8 -13  -1   -0.20    1.10
   7 -13  -1    2.60    1.20
   7 -13  -1    1.70    0.90
   6 -13  -1   -0.70    0.90
   6 -13  -1    0.20    0.70
   5 -13  -1    1.50    0.70
   5 -13  -1   -0.60    0.90
   4 -13  -1    1.30    0.80
   4 -13  -1    1.30    1.00
   3 -13  -1    1.00    0.90
   3 -13  -1    0.60    0.70
   2 -13  -1   -0.70    0.70
   2 -13  -1    0.50    0.90
  -2  13   1   -0.50    0.80
   1 -13  -1   15.50    1.20
   1 -13  -1   13.10    1.30
  -1  13   1   17.20    1.40
   0 -13  -1   -0.60    0.80
   0 -13  -1    0.70    0.80
   0  13   1    0.30    0.90
  -1 -13  -1   14.10    1.30
  -1 -13  -1   15.10    1.30
   1  13   1   17.80    1.60
  -2 -13  -1    0.60    0.80
  -2 -13  -1    0.10    0.90
   2  13   1    0.20    1.00
  -3 -13  -1    0.90    0.80
  -3 -13  -1    0.40    0.90
   3  13   1    1.60    1.10
  -4 -13  -1    1.70    0.80
  -4 -13  -1    1.60    1.00
   4  13   1    1.40    1.20
  -5 -13  -1    1.60    1.00
  -5 -13  -1    0.60    0.80
   5  13   1    2.60    1.30
  -6 -13  -1   -0.30    1.00
  -6 -13  -1   -1.30    0.80
   6  13   1    0.60    1.30
  -7 -13  -1    2.20    1.10
   7  13   1    1.70    1.50
   8  13   1   -0.70    1.40
   9  13   1    2.30    1.60
  10  13   1    2.60    1.90
   9 -14  -1   -1.00    1.20
   8 -14  -1    1.50    1.20
   7 -14  -1    1.00    1.10
   7 -14  -1    0.80    0.80
   6 -14  -1    1.90    0.80
   6 -14  -1    0.60    1.00
   5 -14  -1    1.60    0.80
   5 -14  -1    0.60    1.00
   4 -14  -1   -0.20    0.90
   4 -14  -1   -0.50    0.70
   3 -14  -1    3.20    0.90
   3 -14  -1    1.60    1.00
   2 -14  -1    0.00    0.70
   2 -14  -1    1.20    0.90
   1 -14  -1    9.30    1.20
   1 -14  -1    9.30    1.20
  -1  14   1    9.20    1.20
   0 -14  -1    1.00    0.90
   0 -14  -1    0.10    0.90
   0  14   1    0.00    1.00
  -1 -14  -1    7.40    1.20
  -1 -14  -1    6.70    1.10
   1  14   1   10.10    1.40
  -2 -14  -1   -0.40    0.80
  -2 -14  -1   -1.40    0.90
   2  14   1    0.30    1.10
  -3 -14  -1    2.40    1.10
  -3 -14  -1    2.30    0.90
   3  14   1    4.50    1.30
  -4 -14  -1    0.10    1.00
  -4 -14  -1   -0.60    0.90
   4  14   1    0.00    1.20
  -5 -14  -1    1.10    1.00
  -5 -14  -1    0.50    1.00
   5  14   1   -0.70    1.20
  -6 -14  -1    1.40    1.10
  -6 -14  -1   -0.30    0.90
   6  14   1    1.90    1.40
  -7 -14  -1    1.50    1.10
   7  14   1    2.00    1.50
  -8 -14  -1    0.20    1.10
   8  14   1   -0.90    1.50
  -9 -14  -1    0.50    1.10
   9  14   1    1.70    1.70
   9 -15  -1    0.10    1.30
   8 -15  -1   -0.10    1.20
   7 -15  -1    0.50    1.20
   6 -15  -1    1.40    1.10
   5 -15  -1    2.60    0.90
   5 -15  -1    2.60    1.20
   4 -15  -1    8.40    1.40
   4 -15  -1    4.30    1.00
   3 -15  -1    0.70    0.80
   3 -15  -1    1.60    1.00
   2 -15  -1    3.30    1.00
   2 -15  -1    2.00    0.90
   1 -15  -1   44.40    2.40
   1 -15  -1   46.20    2.30
   0 -15  -1    0.10    0.90
   0 -15  -1   -0.30    0.90
   0  15   1   -0.70    1.00
  -1 -15  -1   46.10    2.60
  -1 -15  -1   46.80    2.40
   1  15   1   44.90    2.30
  -2 -15  -1    2.50    1.00
  -2 -15  -1    2.90    1.00
   2  15   1    3.80    1.20
  -3 -15  -1    1.40    1.00
  -3 -15  -1    1.10    0.90
   3  15   1    2.60    1.20
  -4 -15  -1    3.70    1.20
  -4 -15  -1    3.50    1.00
   4  15   1    5.00    1.50
  -5 -15  -1    4.90    1.10
  -5 -15  -1    2.70    1.10
   5  15   1    3.00    1.40
  -6 -15  -1    3.10    1.20
   6  15   1    1.80    1.50
  -7 -15  -1    1.10    1.10
   7  15   1   -2.00    1.30
  -8 -15  -1    0.40    1.10
   8  15   1   -0.10    1.50
  -9 -15  -1    0.90    1.20
   9  15   1   -0.50    1.60
   8 -16  -1    0.40    1.20
   7 -16  -1   -0.60    1.20
   6 -16  -1    0.10    1.10
   5 -16  -1    2.40    1.20
   4 -16  -1    0.50    0.80
   4 -16  -1   -1.20    1.00
   3 -16  -1    2.10    1.20
   3 -16  -1    2.00    0.90
   2 -16  -1   -1.20    0.80
   2 -16  -1   -0.70    0.90
   1 -16  -1    0.70    1.00
   1 -16  -1   -0.30    0.90
   0 -16  -1    0.40    1.00
   0 -16  -1    0.70    0.90
  -1 -16  -1    1.20    1.00
  -1 -16  -1   -0.70    0.90
   1  16   1    1.40    1.10
  -2 -16  -1   -0.50    0.90
  -2 -16  -1   -0.70    1.00
   2  16   1    0.50    1.10
  -3 -16  -1    1.30    1.10
  -3 -16  -1    2.00    1.00
   3  16   1    2.00    1.20
  -4 -16  -1    1.10    1.10
  -4 -16  -1   -1.40    0.90
   4  16   1   -0.70    1.10
  -5 -16  -1    2.10    1.20
  -5 -16  -1    3.00    1.10
   5  16   1    1.20    1.40
  -6 -16  -1    0.20    1.10
   6  16   1    0.00    1.40
  -7 -16  -1   -0.80    1.10
   7  16   1   -0.40    1.40
  -8 -16  -1    0.70    1.20
   8  16   1    0.20    1.60
   7 -17  -1    0.90    1.30
   6 -17  -1    0.40    1.10
   5 -17  -1   -0.90    1.10
   4 -17  -1   -0.50    1.10
   3 -17  -1   -1.60    0.80
   3 -17  -1    0.10    1.00
   2 -17  -1    0.20    1.00
   2 -17  -1   -0.70    0.90
   1 -17  -1    1.10    1.00
   1 -17  -1    1.10    1.00
   0 -17  -1    0.20    1.00
   0 -17  -1   -0.50    1.00
  -1 -17  -1    0.80    1.00
  -1 -17  -1    1.60    1.10
  -2 -17  -1    0.20    1.10
  -2 -17  -1    0.20    1.00
   2  17   1    1.00    1.20
  -3 -17  -1    0.40    1.00
  -3 -17  -1   -0.50    1.00
   3  17   1   -1.00    1.20
  -4 -17  -1    0.10    1.00
  -4 -17  -1   -0.90    1.10
   4  17   1    0.50    1.30
  -5 -17  -1    0.90    1.20
   5  17   1   -2.80    1.30
  -6 -17  -1   -0.60    1.20
   6  17   1   -0.80    1.50
  -7 -17  -1    1.30    1.30
   7  17   1    0.20    1.50
   6 -18  -1   -1.30    1.10
   5 -18  -1    1.30    1.20
   4 -18  -1   -0.40    1.10
   3 -18  -1   -1.40    1.10
   2 -18  -1    0.90    1.10
   1 -18  -1   -0.60    1.00
   1 -18  -1   -0.40    1.00
   0 -18  -1   -0.40    1.00
   0 -18  -1   -1.60    1.00
  -1 -18  -1   -1.70    1.00
  -1 -18  -1    0.20    1.00
  -2 -18  -1    0.30    1.10
  -2 -18  -1   -1.70    1.00
  -3 -18  -1   -0.30    1.00
  -3 -18  -1    0.70    1.20
   3  18   1    1.20    1.30
  -4 -18  -1   -0.80    1.20
  -4 -18  -1    0.00    1.10
   4  18   1    0.10    1.30
  -5 -18  -1   -0.10    1.30
   5  18   1    0.50    1.40
  -6 -18  -1    1.70    1.30
   6  18   1    2.90    1.60
   5 -19  -1   -0.30    1.30
   4 -19  -1   -0.80    1.10
   3 -19  -1    0.20    1.20
   2 -19  -1   -0.50    1.00
   1 -19  -1    7.20    1.40
   0 -19  -1   -0.80    1.00
  -1 -19  -1    8.20    1.50
  -1 -19  -1    5.10    1.30
  -2 -19  -1   -2.20    1.10
  -2 -19  -1   -0.30    1.00
  -3 -19  -1   -1.80    1.10
  -3 -19  -1   -0.60    1.10
  -4 -19  -1   -0.90    1.10
   4  19   1   -0.60    1.40
  -5 -19  -1   -0.80    1.20
   5  19   1    0.90    1.50
   4 -20  -1   -0.40    1.20
   3 -20  -1   -0.70    1.20
   2 -20  -1   -1.10    1.10
   1 -20  -1   -0.90    1.10
   0 -20  -1   -0.40    1.20
  -1 -20  -1   -0.80    1.10
  -2 -20  -1   -0.20    1.10
  -2 -20  -1   -3.40    1.10
  -3 -20  -1   -2.80    1.10
  -3 -20  -1   -0.30    1.10
  -4 -20  -1   -0.10    1.30
   0 -21  -1   -0.40    1.10
   0 -21   2    0.20    1.20
  -3 -20   2   -1.10    1.30
  -2 -20   2   -1.70    1.10
  -1 -20   2   -1.80    1.10
  -1 -20   2   -1.20    1.00
   0 -20   2   -2.40    1.00
   0 -20   2   -1.10    1.00
   1 -20   2   -1.90    1.10
   1 -20   2   -0.60    1.10
   2 -20   2   -1.20    1.00
   2 -20   2   -0.30    1.10
   3 -20   2    0.00    1.10
   4 -20   2   -0.90    1.30
  -5 -19   2   -1.30    1.20
  -4 -19   2   -0.80    1.20
  -3 -19   2   -1.00    1.10
  -2 -19   2   -1.00    0.90
  -2 -19   2   -1.20    1.10
  -1 -19   2    1.40    1.10
  -1 -19   2   -0.80    1.10
   0 -19   2   -1.80    1.10
   0 -19   2   -0.40    1.00
   1 -19   2    0.60    1.20
   1 -19   2    0.50    1.10
   2 -19   2   -0.70    1.10
   2 -19   2   -1.90    1.00
   3 -19   2   -0.20    1.10
   3 -19   2   -1.60    1.00
   4 -19   2    0.90    1.20
   5 -19   2   -0.20    1.20
   6  18  -2   -0.20    1.40
  -6 -18   2   -0.40    1.30
   5  18  -2    1.90    1.50
  -5 -18   2    0.30    1.20
   4  18  -2    0.20    1.30
  -4 -18   2   -0.20    1.10
  -3 -18   2   -0.70    1.10
  -2 -18   2    0.30    1.10
  -2 -18   2    0.20    1.00
  -1 -18   2    0.20    1.00
  -1 -18   2   -0.50    1.00
   0 -18   2    8.90    1.40
   0 -18   2    6.10    1.30
   1 -18   2    0.80    1.10
   1 -18   2    1.10    1.10
   2 -18   2    0.50    1.00
   2 -18   2    2.30    1.10
   3 -18   2   -0.90    1.10
   3 -18   2   -0.70    1.00
   4 -18   2    0.60    1.20
   4 -18   2   -0.40    0.90
   5 -18   2    3.40    1.30
   5 -18   2    0.40    1.00
   6 -18   2   -0.10    1.20
   7  17  -2    0.20    1.60
  -7 -17   2    1.40    1.30
   6  17  -2    1.70    1.50
  -6 -17   2    0.10    1.20
   5  17  -2   -0.10    1.40
  -5 -17   2    0.40    1.20
   4  17  -2    3.10    1.40
  -4 -17   2    2.10    1.20
   3  17  -2    2.20    1.20
  -3 -17   2    0.80    1.10
  -3 -17   2    1.30    0.90
  -2 -17   2    0.80    0.90
  -2 -17   2    0.50    1.00
  -1 -17   2    0.40    1.00
  -1 -17   2    0.50    0.90
   0 -17   2   -0.80    0.90
   0 -17   2   -2.00    0.90
   1 -17   2    1.10    1.00
   1 -17   2   -0.10    0.90
   2 -17   2    0.00    0.90
   2 -17   2   -1.00    0.90
   3 -17   2    0.80    0.90
   3 -17   2    0.90    1.10
   4 -17   2    0.50    0.90
   4 -17   2    1.70    1.20
   5 -17   2   -0.40    0.80
   5 -17   2   -0.70    1.10
   6 -17   2   -0.50    0.90
   6 -17   2    0.40    1.20
   7 -17   2    0.70    1.40
   8  16  -2   -2.30    1.50
  -8 -16   2    0.50    1.20
   7  16  -2    0.90    1.50
  -7 -16   2    0.90    1.20
   6  16  -2    2.60    1.60
  -6 -16   2    2.50    1.20
   5  16  -2    1.10    1.40
  -5 -16   2   -0.80    1.10
   4  16  -2    0.20    1.20
  -4 -16   2    0.10    1.10
   3  16  -2    0.10    1.10
  -3 -16   2   -0.50    0.80
  -3 -16   2   -2.00    0.90
   2  16  -2    0.00    1.00
  -2 -16   2    0.20    0.80
  -2 -16   2    0.10    1.00
  -1 -16   2   -1.10    1.00
  -1 -16   2    0.50    0.90
   0 -16   2    3.90    1.00
   0 -16   2    2.60    1.10
   1 -16   2    0.10    1.00
   1 -16   2    2.00    1.00
   2 -16   2    0.40    0.90
   2 -16   2    2.00    1.00
   3 -16   2   -0.50    0.80
   3 -16   2    0.20    1.00
   4 -16   2    1.30    1.10
   4 -16   2    0.40    0.90
   5 -16   2   -0.30    0.80
   5 -16   2    0.30    1.10
   6 -16   2    0.50    1.20
   6 -16   2    0.40    0.90
   7 -16   2   -0.30    0.90
   7 -16   2    0.90    1.20
   8 -16   2    0.90    1.30
   9  15  -2    0.30    1.70
  -9 -15   2    1.00    1.30
   8  15  -2    0.70    1.60
  -8 -15   2    0.50    1.20
   7  15  -2    0.60    1.40
  -7 -15   2    1.30    1.20
   6  15  -2    1.00    1.50
  -6 -15   2   -0.10    1.10
   5  15  -2   -1.10    1.20
  -5 -15   2   -0.40    1.10
   4  15  -2    1.30    1.30
  -4 -15   2    0.40    1.10
  -4 -15   2    1.40    0.80
   3  15  -2    0.40    1.10
  -3 -15   2   -1.00    0.80
  -3 -15   2   -0.20    1.00
   2  15  -2    1.80    1.10
  -2 -15   2    0.30    1.00
  -2 -15   2    0.70    0.80
   1  15  -2   10.60    1.30
  -1 -15   2   12.80    1.30
  -1 -15   2    9.00    1.30
   0 -15   2   -0.50    0.90
   0 -15   2    1.50    0.90
   1 -15   2    6.60    1.20
   1 -15   2    9.30    1.30
   2 -15   2    1.90    0.90
   2 -15   2    2.80    1.00
   3 -15   2   -0.50    0.90
   3 -15   2   -1.10    0.80
   4 -15   2   -0.30    0.80
   4 -15   2    2.10    1.10
   5 -15   2   -0.30    0.80
   5 -15   2    1.10    1.10
   6 -15   2    0.30    1.10
   6 -15   2    0.20    0.80
   7 -15   2   -0.60    1.10
   7 -15   2   -0.60    0.80
   8 -15   2    1.30    1.20
   8 -15   2    0.30    0.90
   9 -15   2   -0.40    0.90
   9 -15   2   -0.20    1.30
   9  14  -2    0.50    1.60
  -9 -14   2    1.60    1.20
   8  14  -2    0.00    1.50
  -8 -14   2    1.50    1.20
   7  14  -2   -0.60    1.40
  -7 -14   2   -0.50    1.10
   6  14  -2   -0.10    1.30
  -6 -14   2    0.50    1.10
   5  14  -2    2.60    1.40
  -5 -14   2    2.50    1.20
   4  14  -2   -0.80    1.10
  -4 -14   2    0.10    0.70
  -4 -14   2   -0.10    1.00
   3  14  -2    0.30    1.00
  -3 -14   2    0.20    1.00
  -3 -14   2    0.50    0.70
   2  14  -2    5.70    1.20
  -2 -14   2    3.90    0.90
  -2 -14   2    5.00    1.10
   1  14  -2    4.80    1.10
  -1 -14   2    4.10    0.90
  -1 -14   2    3.40    1.00
   0  14  -2   27.50    1.60
   0 -14   2   32.00    1.90
   0 -14   2   31.10    2.20
   1 -14   2    4.90    1.00
   1 -14   2    5.30    1.00
   2 -14   2    4.40    1.00
   2 -14   2    3.60    1.00
   3 -14   2   -0.60    0.80
   3 -14   2    0.60    0.80
   4 -14   2   -0.60    0.70
   4 -14   2    0.20    0.90
   5 -14   2    1.30    0.80
   5 -14   2    1.00    1.10
   6 -14   2   -0.60    1.00
   6 -14   2   -0.40    0.80
   7 -14   2   -0.30    1.10
   7 -14   2   -0.20    0.80
   8 -14   2    0.50    0.90
   8 -14   2    0.00    1.20
   9 -14   2   -0.30    1.20
   9 -14   2    0.00    0.90
  10  13  -2   -1.40    1.60
 -10 -13   2    0.90    1.10
   9  13  -2   -0.90    1.50
  -9 -13   2    0.20    1.10
   8  13  -2    0.30    1.50
  -8 -13   2    0.50    1.10
   7  13  -2    1.70    1.50
  -7 -13   2    1.10    1.20
   6  13  -2    0.80    1.30
  -6 -13   2    2.00    1.10
   5  13  -2    1.10    1.20
  -5 -13   2    2.90    1.10
  -5 -13   2    1.10    0.70
   4  13  -2   -0.20    1.00
  -4 -13   2   -0.60    0.70
  -4 -13   2    0.20    1.00
   3  13  -2   10.20    1.50
  -3 -13   2    9.40    1.00
  -3 -13   2    7.80    1.20
   2  13  -2    0.50    1.00
  -2 -13   2    1.10    0.90
  -2 -13   2    0.40    0.70
   1  13  -2    0.70    0.90
  -1 -13   2    1.40    0.80
  -1 -13   2    1.10    0.90
   0  13  -2   -0.80    0.80
   0 -13   2    0.10    0.80
   0 -13   2    0.50    0.90
  -1  13  -2    1.10    0.70
   1 -13   2    0.80    0.80
   1 -13   2    1.60    0.90
   2 -13   2    0.20    0.80
   2 -13   2    0.50    0.80
   3 -13   2    9.10    1.20
   3 -13   2    8.50    1.10
   4 -13   2    0.20    0.70
   4 -13   2    1.50    0.90
   5 -13   2   -0.40    0.70
   5 -13   2    1.30    1.00
   6 -13   2    2.90    1.10
   6 -13   2    0.60    0.80
   7 -13   2   -0.40    1.10
   7 -13   2    0.80    0.90
   8 -13   2   -0.50    1.10
   8 -13   2   -0.60    0.80
   9 -13   2   -0.10    1.20
   9 -13   2    1.20    0.90
  10 -13   2    0.10    0.90
  10 -13   2   -0.50    1.20
  10  12  -2    0.70    1.60
   9  12  -2   -0.20    1.60
  -9 -12   2    2.30    1.20
   8  12  -2   -0.90    1.40
  -8 -12   2    0.60    1.00
   7  12  -2    2.30    1.50
  -7 -12   2    0.60    1.00
   6  12  -2   -0.20    1.30
  -6 -12   2   -0.80    0.90
   5  12  -2    5.40    1.40
  -5 -12   2    4.70    1.20
  -5 -12   2    4.50    0.80
   4  12  -2    8.00    1.40
  -4 -12   2    5.70    0.80
  -4 -12   2    5.20    1.10
   3  12  -2    4.40    1.10
  -3 -12   2    3.10    1.00
  -3 -12   2    3.70    0.70
   2  12  -2    0.90    0.90
  -2 -12   2    0.80    0.90
  -2 -12   2    1.00    0.70
   1  12  -2   15.30    1.40
  -1 -12   2   16.40    1.30
  -1 -12   2   10.20    1.20
   0  12  -2   26.10    1.50
   0 -12   2   28.10    2.10
   0 -12   2   30.10    1.70
  -1  12  -2   15.30    1.10
   1 -12   2   12.70    1.20
   1 -12   2   13.50    1.20
   2 -12   2    1.80    0.80
   2 -12   2    1.90    0.90
   3 -12   2    2.90    0.90
   3 -12   2    3.70    1.00
   4 -12   2    5.50    1.00
   4 -12   2    4.00    1.10
   5 -12   2    3.90    1.10
   5 -12   2    5.00    1.00
   6 -12   2    1.20    0.90
   6 -12   2    0.20    0.70
   7 -12   2    1.60    1.10
   7 -12   2    2.40    0.90
   8 -12   2   -1.90    1.00
   8 -12   2   -0.20    0.80
   9 -12   2    0.50    0.90
   9 -12   2    0.40    1.20
  10 -12   2    1.00    1.00
  10 -12   2    0.30    1.30
  11  11  -2    0.10    1.50
  10  11  -2    0.80    1.60
   9  11  -2    1.80    1.60
   8  11  -2    0.90    1.40
   7  11  -2    0.80    1.40
  -7 -11   2    0.10    0.90
   6  11  -2    4.20    1.40
  -6 -11   2    3.20    1.10
   5  11  -2    2.80    1.30
  -5 -11   2    3.30    0.70
  -5 -11   2    4.60    1.10
   4  11  -2   11.80    1.60
  -4 -11   2    8.90    1.20
  -4 -11   2   12.00    1.00
   3  11  -2    0.30    0.90
  -3 -11   2    0.90    0.60
  -3 -11   2   -0.30    0.80
   2  11  -2    0.40    0.80
  -2 -11   2   -0.40    0.60
  -2 -11   2   -0.10    0.80
   1  11  -2    4.10    0.90
  -1 -11   2    3.60    0.80
  -1 -11   2    3.60    0.90
   0  11  -2    0.80    0.70
   0 -11   2   -0.70    0.70
   0 -11   2   -0.20    0.60
  -1  11  -2    4.10    0.70
   1 -11   2    3.00    0.80
   1 -11   2    2.80    0.80
  -2  11  -2    0.90    0.50
   2 -11   2    0.90    0.70
   2 -11   2    0.10    0.70
   3 -11   2    0.10    0.70
   3 -11   2    0.00    0.70
   4 -11   2   13.20    1.30
   4 -11   2   12.50    1.20
   5 -11   2    1.70    0.80
   5 -11   2    1.10    1.00
   6 -11   2    4.10    1.10
   6 -11   2    3.40    0.90
   7 -11   2    0.60    0.80
   7 -11   2    0.90    0.90
   8 -11   2    0.70    0.80
   8 -11   2    0.70    1.10
   9 -11   2   -0.40    1.10
   9 -11   2    0.20    0.80
  10 -11   2   -0.80    0.80
  10 -11   2    0.70    1.20
  11 -11   2   -0.50    1.20
  11 -11   2    0.50    1.00
  11  10  -2    0.20    1.70
  10  10  -2    4.00    1.70
   9  10  -2    2.10    1.40
   8  10  -2    0.80    1.40
   7  10  -2    0.10    1.30
   6  10  -2    4.50    1.30
  -6 -10   2    2.60    0.70
  -6 -10   2    4.40    1.10
   5  10  -2   10.50    1.60
  -5 -10   2    9.60    1.20
  -5 -10   2    9.10    0.80
   4  10  -2    3.80    1.10
  -4 -10   2    5.80    1.00
  -4 -10   2    5.00    0.70
   3  10  -2    1.70    0.90
  -3 -10   2    1.10    0.80
  -3 -10   2    0.20    0.50
   2  10  -2    0.20    0.80
  -2 -10   2    1.20    0.60
  -2 -10   2    0.70    0.70
   1  10  -2   17.00    1.30
  -1 -10   2   15.30    1.20
  -1 -10   2   16.70    1.70
   0  10  -2   56.39    1.90
   0 -10   2   57.99    2.40
   0 -10   2   56.39    2.00
  -1  10  -2   16.60    1.00
   1 -10   2   23.30    1.70
   1 -10   2   17.90    1.40
  -2  10  -2    0.30    0.40
   2 -10   2    0.50    0.70
   2 -10   2   -0.10    0.60
   3 -10   2    0.40    0.70
   3 -10   2    0.10    0.60
   4 -10   2    3.40    0.80
   4 -10   2    5.70    1.00
   5 -10   2    9.70    1.10
   5 -10   2   10.50    1.30
   6 -10   2    2.70    0.80
   6 -10   2    4.20    1.10
   7 -10   2   -0.20    0.90
   7 -10   2   -1.50    0.70
   8 -10   2    2.20    0.90
   8 -10   2    1.70    1.10
   9 -10   2    1.80    1.20
   9 -10   2    3.40    1.00
  10 -10   2    3.60    1.40
  10 -10   2    3.60    1.10
  11 -10   2   -0.10    0.90
  11 -10   2   -2.00    1.20
  12   9  -2   -0.30    1.70
  11   9  -2   -1.10    1.50
  10   9  -2   -0.10    1.50
   9   9  -2   -1.60    1.40
   8   9  -2    2.10    1.40
   7   9  -2    2.20    1.40
   6   9  -2    1.40    1.30
  -6  -9   2    1.80    0.60
   5   9  -2    4.10    1.20
  -5  -9   2    2.30    0.90
  -5  -9   2    3.00    0.60
   4   9  -2    1.50    1.00
  -4  -9   2    1.10    0.70
  -4  -9   2    0.30    0.50
   3   9  -2    0.90    0.90
  -3  -9   2    1.00    0.70
  -3  -9   2    2.30    0.60
   2   9  -2   50.59    2.10
  -2  -9   2   54.69    2.30
  -2  -9   2   49.40    1.60
   1   9  -2    2.30    0.80
  -1  -9   2    1.70    0.60
  -1  -9   2    3.20    0.70
   0   9  -2    0.50    0.60
   0  -9   2    0.60    0.60
   0  -9   2    0.20    0.60
  -1   9  -2    2.20    0.60
   1  -9   2    3.20    0.70
   1  -9   2    2.10    0.60
  -2   9  -2   46.80    1.30
   2  -9   2   50.89    2.00
   2  -9   2   46.20    1.80
   3  -9   2    1.50    0.70
   3  -9   2    1.50    0.70
   4  -9   2    0.60    0.60
   4  -9   2    0.80    0.70
   5  -9   2    1.90    0.90
   5  -9   2    2.80    0.80
   6  -9   2    1.20    0.80
   6  -9   2    1.60    0.90
   7  -9   2    1.30    0.80
   7  -9   2    2.80    1.00
   8  -9   2    1.80    0.80
   8  -9   2    1.70    1.10
   9  -9   2    0.30    1.10
   9  -9   2    0.70    0.90
  10  -9   2   -0.30    1.10
  10  -9   2    1.40    1.00
  11  -9   2    1.00    1.00
  12   8  -2   -1.90    1.60
  11   8  -2   -2.10    1.50
  10   8  -2    0.00    1.50
   9   8  -2    0.60    1.40
   8   8  -2    4.80    1.50
   7   8  -2    1.60    1.30
   6   8  -2   14.50    1.80
   5   8  -2   17.30    1.70
  -5  -8   2   18.30    1.10
   4   8  -2    1.30    1.00
  -4  -8   2    1.40    0.70
  -4  -8   2    1.10    0.50
   3   8  -2  134.19    3.80
  -3  -8   2  137.29    2.80
  -3  -8   2  142.19    3.70
   2   8  -2   62.39    2.20
  -2  -8   2   62.59    2.40
  -2  -8   2   61.19    1.70
   1   8  -2   37.80    1.60
  -1  -8   2   37.30    1.40
  -1  -8   2   42.70    2.10
   0   8  -2   51.39    1.60
   0  -8   2   50.99    1.60
   0  -8   2   52.49    2.00
  -1   8  -2   37.90    1.20
   1  -8   2   41.40    1.90
   1  -8   2   39.70    1.50
  -2   8  -2   63.39    1.50
   2  -8   2   64.69    2.20
   2  -8   2   61.99    2.00
   3  -8   2  141.69    3.30
   3  -8   2  140.39    3.50
   4  -8   2    1.60    0.70
   4  -8   2    0.80    0.60
  -5   8  -2   21.00    1.00
   5  -8   2   22.60    1.60
   5  -8   2   19.60    1.60
  -6   8  -2   15.10    1.10
   6  -8   2   13.30    1.30
   6  -8   2   11.90    1.20
   7  -8   2    2.90    0.90
   7  -8   2    1.90    0.80
   8  -8   2    4.50    1.00
   8  -8   2    4.50    1.20
   9  -8   2    0.60    0.90
   9  -8   2   -0.50    1.00
  10  -8   2    0.40    1.20
  10  -8   2    1.30    1.00
  11  -8   2   -0.60    0.90
  12  -8   2   -0.30    1.00
  12   7  -2   -1.90    1.50
  11   7  -2    0.50    1.50
  10   7  -2    3.30    1.50
   9   7  -2    0.30    1.40
   8   7  -2   24.90    2.30
   7   7  -2    2.10    1.30
   6   7  -2   -0.50    1.00
   5   7  -2   60.69    2.60
   4   7  -2   42.90    2.10
  -4  -7   2   43.90    1.30
   3   7  -2    0.50    0.80
  -3  -7   2    1.10    0.60
  -3  -7   2    0.90    0.40
   2   7  -2    6.40    0.90
  -2  -7   2    6.70    0.60
  -2  -7   2    7.10    0.80
   1   7  -2   28.20    1.30
  -1  -7   2   30.30    1.10
  -1  -7   2   30.20    1.70
   0   7  -2   -0.30    0.50
   0  -7   2   -0.20    0.40
   0  -7   2   -0.10    0.50
  -1   7  -2   27.70    1.00
   1  -7   2   29.80    1.30
   1  -7   2   31.20    1.60
   2  -7   2    5.50    0.70
   2  -7   2    7.20    0.80
   3  -7   2    1.40    0.60
   3  -7   2    0.80    0.60
  -4   7  -2   45.60    1.30
   4  -7   2   45.50    1.90
   4  -7   2   45.40    1.80
  -5   7  -2   59.49    1.70
   5  -7   2   59.89    2.20
   5  -7   2   59.69    2.30
  -6   7  -2    0.10    0.60
   6  -7   2   -0.50    0.70
   6  -7   2    0.20    0.60
   7  -7   2    0.70    0.90
   7  -7   2    0.60    0.70
   7  -7   2    1.10    0.90
   8  -7   2   28.90    2.00
   8  -7   2   30.60    2.00
   8  -7   2   26.50    1.60
   9  -7   2    0.70    0.90
   9  -7   2   -0.90    1.00
  10  -7   2    3.30    1.10
  11  -7   2    0.00    0.90
  12  -7   2    0.00    1.00
  12   6  -2    0.00    1.60
  11   6  -2    1.70    1.60
  10   6  -2    1.70    1.50
   9   6  -2    0.80    1.20
   8   6  -2    0.10    1.30
   7   6  -2    1.10    1.20
   6   6  -2   -0.20    1.10
   5   6  -2   -1.10    0.90
   4   6  -2    3.00    0.90
   3   6  -2    1.70    0.80
  -3  -6   2    1.80    0.40
   2   6  -2    0.30    0.70
  -2  -6   2    0.20    0.50
  -2  -6   2    0.00    0.30
   1   6  -2    1.30    0.60
  -1  -6   2    1.60    0.40
  -1  -6   2    1.50    0.60
   0   6  -2    0.10    0.50
   0  -6   2    1.00    0.40
   0  -6   2    1.10    0.50
  -1   6  -2    1.50    0.40
   1  -6   2    2.30    0.50
   1  -6   2    1.40    0.50
   2  -6   2    0.60    0.50
   2  -6   2    0.30    0.50
   3  -6   2    2.80    0.60
   3  -6   2    2.40    0.60
  -4   6  -2    3.40    0.50
   4  -6   2    3.30    0.60
   4  -6   2    4.20    0.80
   5  -6   2    0.20    0.60
   5  -6   2    0.90    0.70
   5  -6   2   -0.10    0.60
   6  -6   2    0.80    0.70
   6  -6   2    0.20    0.80
   6  -6   2   -0.10    0.70
   7  -6   2    0.90    0.70
   7  -6   2    1.40    0.90
   7  -6   2    2.60    1.00
   8  -6   2   -0.40    0.70
   8  -6   2   -0.30    0.90
   8  -6   2    0.40    1.00
   9  -6   2    2.50    0.90
   9  -6   2    1.40    1.10
   9  -6   2    1.40    1.00
  10  -6   2    5.50    1.20
  11  -6   2    0.00    0.90
  12  -6   2   -0.60    1.00
  12   5  -2    0.60    1.60
  11   5  -2    1.20    1.50
  10   5  -2    2.20    1.50
   9   5  -2   -0.30    1.30
   8   5  -2    2.20    1.30
   7   5  -2    1.20    1.20
   6   5  -2    1.60    1.00
   5   5  -2    3.10    1.10
   4   5  -2    8.10    1.10
   3   5  -2    4.40    0.90
  -3  -5   2    4.30    0.40
   2   5  -2   48.30    1.70
  -2  -5   2   50.59    1.20
  -2  -5   2   52.89    1.80
   1   5  -2    0.60    0.50
  -1  -5   2    0.30    0.50
  -1  -5   2    0.40    0.30
   0   5  -2    0.30    0.40
   0  -5   2    0.40    0.40
   0  -5   2    0.70    0.40
  -1   5  -2    0.40    0.30
   1  -5   2    0.30    0.40
   1  -5   2    0.70    0.50
   2  -5   2   51.59    1.70
   2  -5   2   49.60    1.50
  -3   5  -2    4.60    0.40
   3  -5   2    3.90    0.70
   3  -5   2    5.00    0.60
   4  -5   2    7.10    0.70
   4  -5   2    5.90    0.70
   4  -5   2    6.30    0.80
   5  -5   2    4.40    0.80
   5  -5   2    3.60    0.70
   5  -5   2    3.20    0.70
   6  -5   2    1.30    0.80
   6  -5   2    1.20    0.80
   6  -5   2    0.60    0.70
   7  -5   2    1.40    0.80
   7  -5   2   -0.10    0.80
   7  -5   2    0.10    0.80
   8  -5   2    3.20    0.90
   8  -5   2    2.50    1.00
   8  -5   2    3.00    1.00
   9  -5   2    1.10    1.10
   9  -5   2    0.10    0.80
  10  -5   2    2.30    1.00
  10  -5   2    2.80    1.30
  11  -5   2    0.30    0.90
  12  -5   2   -0.50    1.00
  13   4  -2    1.90    1.80
  12   4  -2    0.80    1.60
  11   4  -2    2.60    1.60
  10   4  -2    2.00    1.50
   9   4  -2    0.80    1.30
   8   4  -2   11.30    1.70
   7   4  -2   22.10    1.90
   6   4  -2    3.40    1.10
   5   4  -2   41.10    2.00
   4   4  -2   39.20    1.90
   3   4  -2   25.80    1.40
   2   4  -2  141.59    3.40
  -2  -4   2  145.59    2.50
  -2  -4   2  145.89    3.20
   1   4  -2  605.64   11.40
  -1  -4   2  577.64    9.20
  -1  -4   2  586.44   10.70
   0   4  -2  895.11   16.50
   0  -4   2  870.81   15.60
   0  -4   2  880.11   13.80
   1  -4   2  582.84   10.50
   1  -4   2  590.04    9.40
   2  -4   2  146.09    3.20
   2  -4   2  146.69    3.00
   3  -4   2   26.70    1.30
   3  -4   2   25.20    1.20
   3  -4   2   25.80    0.90
   4  -4   2   37.10    1.60
   4  -4   2   36.80    1.30
   4  -4   2   38.10    1.50
   5  -4   2   43.10    1.80
   5  -4   2   44.00    1.60
   5  -4   2   42.10    1.70
   6  -4   2    5.00    1.00
   6  -4   2    4.10    0.90
   6  -4   2    4.10    0.80
   7  -4   2   23.30    1.60
   7  -4   2   25.00    1.80
   7  -4   2   26.40    1.70
   8  -4   2    9.40    1.30
   8  -4   2    9.40    1.20
   9  -4   2    1.60    0.90
   9  -4   2    0.70    1.00
  10  -4   2    3.40    1.30
  10  -4   2    1.80    1.10
  11  -4   2    3.70    1.30
  11  -4   2    2.30    1.10
  12  -4   2    1.20    1.10
  13  -4   2   -0.50    1.10
  13   3  -2    1.00    1.60
  12   3  -2    0.50    1.50
  11   3  -2   -1.10    1.40
  10   3  -2   11.80    1.90
   9   3  -2    5.00    1.50
   8   3  -2   40.40    2.50
   7   3  -2    2.80    1.20
   6   3  -2   37.90    2.10
   5   3  -2    0.50    0.80
   4   3  -2    3.20    0.80
   3   3  -2  284.77    6.20
   2   3  -2  868.31   16.60
   1   3  -2  133.69    2.90
  -1  -3   2  130.49    2.20
  -1  -3   2  128.69    2.80
   0   3  -2    0.30    0.30
   0  -3   2   -0.30    0.30
   1  -3   2  136.69    2.60
   1  -3   2  132.59    2.80
   2  -3   2  854.21   13.60
   2  -3   2  846.52   15.10
   2  -3   2  854.31   15.80
   3  -3   2  284.47    5.70
   3  -3   2  290.07    5.70
   3  -3   2  296.57    5.20
   4  -3   2    2.10    0.60
   4  -3   2    3.10    0.60
   4  -3   2    3.30    0.60
   5  -3   2   -0.10    0.60
   5  -3   2    0.00    0.50
   5  -3   2    0.00    0.60
   6  -3   2   35.80    1.70
   6  -3   2   36.20    1.70
   6  -3   2   37.30    1.80
   7  -3   2    3.80    1.00
   7  -3   2    2.50    0.80
   8  -3   2   45.50    2.40
   8  -3   2   45.80    2.20
   9  -3   2    4.90    1.10
   9  -3   2    4.20    1.30
  10  -3   2   12.60    1.70
  10  -3   2    9.10    1.40
  11  -3   2    0.60    1.30
  11  -3   2   -0.70    0.90
  12  -3   2   -0.60    1.10
  12  -3   2   -1.10    1.30
  13  -3   2    0.10    1.20
  13   2  -2    1.20    1.70
  12   2  -2    1.40    1.60
  11   2  -2    3.10    1.60
  10   2  -2    3.10    1.50
   9   2  -2    0.30    1.20
   8   2  -2   -0.50    1.10
   7   2  -2   14.20    1.50
   6   2  -2   17.90    1.60
   5   2  -2    0.70    0.80
   4   2  -2    0.00    0.70
   3   2  -2  109.09    2.90
   2   2  -2   31.50    1.30
   1   2  -2   73.29    1.20
   1   2  -2   74.39    1.80
  -1  -2   2   73.09    1.20
  -1  -2   2   74.29    1.80
   0   2  -2   51.99    1.30
   0  -2   2   56.39    1.40
   0  -2   2   52.09    1.10
  -1   2  -2   73.79    1.50
   1  -2   2   75.69    1.70
   1  -2   2   73.09    1.50
   1  -2   2   76.39    1.60
   2  -2   2   33.40    1.30
   2  -2   2   34.10    1.20
   2  -2   2   32.80    1.00
   3  -2   2  109.39    2.50
   3  -2   2  109.39    2.40
   3  -2   2  110.49    2.70
   4  -2   2   -0.20    0.60
   4  -2   2   -0.40    0.50
   4  -2   2    0.20    0.50
   5  -2   2    0.10    0.50
   5  -2   2   -1.10    0.70
   6  -2   2   16.80    1.50
   6  -2   2   18.50    1.40
   7  -2   2   15.90    1.50
   7  -2   2   11.80    1.20
   8  -2   2    0.40    1.00
   8  -2   2    0.40    0.80
   9  -2   2    0.90    0.80
   9  -2   2    0.10    1.10
  10  -2   2    2.00    1.10
  10  -2   2    2.90    1.30
  11  -2   2    1.40    1.10
  11  -2   2    1.40    1.30
  12  -2   2   -1.50    1.00
  12  -2   2    0.80    1.40
  13  -2   2    0.10    1.40
  13  -2   2    0.20    1.20
  13   1  -2    1.20    1.50
  12   1  -2    1.50    1.50
  11   1  -2    0.70    1.40
  10   1  -2    6.70    1.60
   9   1  -2    1.10    1.20
   8   1  -2   18.40    1.90
   7   1  -2    7.90    1.10
   7   1  -2    9.00    1.40
   6   1  -2   58.49    2.40
   6   1  -2   57.79    2.30
   5   1  -2   14.60    1.30
   5   1  -2   14.40    1.30
   4   1  -2   14.60    1.20
   3   1  -2   63.89    2.00
   2   1  -2  125.49    2.90
   2   1  -2  121.89    2.10
   1   1  -2    6.90    0.60
  -1  -1   2    5.00    0.40
   0  -1   2   -0.20    0.20
   0  -1   2   -0.40    0.20
   1  -1   2    5.40    0.40
   1  -1   2    7.10    0.50
   2  -1   2  122.69    2.60
   2  -1   2  122.69    2.70
   3  -1   2   63.39    1.80
   3  -1   2   64.79    1.90
   4  -1   2   14.30    1.10
   4  -1   2   14.60    1.10
   5  -1   2   13.40    1.10
   5  -1   2   14.90    1.30
   6  -1   2   58.79    2.30
   6  -1   2   60.39    2.30
   7  -1   2    6.70    1.00
   7  -1   2    8.00    1.30
   8  -1   2   18.90    1.70
   8  -1   2   20.40    1.80
   9  -1   2    0.20    1.00
   9  -1   2    0.70    0.90
  10  -1   2    9.50    1.40
  10  -1   2    8.30    1.50
  11  -1   2    0.60    1.10
  11  -1   2    1.10    1.30
  12  -1   2    0.10    1.20
  12  -1   2    1.90    1.50
  13  -1   2   -0.50    1.30
  13  -1   2    1.20    1.40
  13   0  -2   -0.10    1.50
  12   0  -2    1.00    1.40
  11   0  -2    5.00    1.60
  10   0  -2   24.20    2.20
   9   0  -2    1.50    1.20
   9   0  -2    1.70    1.00
   8   0  -2    5.70    1.40
   8   0  -2    5.20    1.10
   7   0  -2   74.09    2.70
   7   0  -2   75.79    2.90
   6   0  -2   64.19    2.50
   6   0  -2   66.29    2.40
   5   0  -2    0.30    0.50
   5   0  -2   -0.20    0.80
   5   0  -2    0.50    0.60
   4   0  -2   59.79    2.10
   4   0  -2   58.39    1.50
   4   0  -2   60.79    1.90
   3   0  -2   16.00    0.70
   3   0  -2   15.00    1.00
   3   0  -2   16.20    1.20
   2   0  -2  350.86    7.00
   2   0  -2  355.36    5.60
   1   0  -2  494.55    9.10
   1   0  -2  458.95    7.50
   0   0   2  463.95    8.60
   0   0   2  456.55    8.10
   1   0   2  497.25    8.50
   1   0   2  468.95    9.10
   2   0   2  342.17    6.70
   3   0   2   15.60    1.10
   3   0   2   15.50    1.00
   4   0   2   58.69    1.90
   4   0   2   57.89    1.90
   5   0   2   -0.50    0.50
   5   0   2   -0.40    0.70
   6   0   2   65.09    2.40
   6   0   2   62.39    2.30
   7   0   2   71.69    2.80
   7   0   2   74.89    2.80
   8   0   2    4.50    1.00
   8   0   2    5.00    1.20
   9   0   2    1.50    1.00
   9   0   2    0.30    1.00
  10   0   2   28.90    2.40
  10   0   2   25.40    2.20
  11   0   2    4.10    1.50
  11   0   2    3.60    1.30
  12   0   2    0.90    1.50
  12   0   2    2.60    1.30
  13   0   2    1.20    1.50
  13   0   2    1.00    1.30
  13  -1  -2   -0.60    1.50
  12  -1  -2    1.20    1.50
  11  -1  -2    0.10    1.30
  10  -1  -2    7.60    1.60
  10  -1  -2    5.80    1.30
   9  -1  -2   -0.40    0.90
   9  -1  -2   -0.40    1.10
   8  -1  -2   19.60    1.80
   8  -1  -2   18.50    1.80
   7  -1  -2   10.20    1.40
   7  -1  -2    7.10    1.00
   6  -1  -2   59.59    1.80
   6  -1  -2   60.99    2.30
   6  -1  -2   57.19    2.40
   5  -1  -2   16.10    1.30
   5  -1  -2   13.90    1.00
   5  -1  -2   14.70    1.30
   4  -1  -2   14.60    0.90
   4  -1  -2   15.40    1.20
   4  -1  -2   17.50    1.10
   3  -1  -2   66.99    1.50
   3  -1  -2   64.79    1.80
   3  -1  -2   63.49    2.00
   2  -1  -2  125.69    2.60
   2  -1  -2  124.89    2.30
   2  -1  -2  125.59    2.90
   1  -1  -2    7.20    0.50
  -1   1   2    6.90    0.70
   0   1   2    0.00    0.10
   0   1   2   -0.20    0.30
   1   1   2    6.90    0.60
   1   1   2    8.20    0.80
   2   1   2  123.89    2.80
   3   1   2   64.09    1.90
   3   1   2   59.39    1.80
   4   1   2   13.80    1.10
   4   1   2   14.40    1.10
   5   1   2   13.50    1.30
   5   1   2   14.70    1.30
   6   1   2   59.29    2.30
   6   1   2   57.39    2.30
   7   1   2    7.40    1.10
   7   1   2    8.50    1.30
   8   1   2   23.50    1.90
   8   1   2   20.90    1.90
   9   1   2    1.10    1.20
   9   1   2   -0.40    0.80
  10   1   2    6.20    1.30
  10   1   2    8.30    1.60
  11   1   2    0.20    1.10
  11   1   2    0.00    1.30
  12   1   2    1.50    1.30
  12   1   2    2.50    1.50
  13   1   2   -0.80    1.50
  13  -2  -2   -1.60    1.50
  12  -2  -2    0.00    1.40
  11  -2  -2    1.00    1.10
  11  -2  -2    1.70    1.50
  10  -2  -2    0.80    1.00
  10  -2  -2    2.50    1.40
   9  -2  -2   -0.10    0.80
   9  -2  -2   -0.90    1.10
   8  -2  -2    0.90    1.10
   8  -2  -2    0.40    0.80
   8  -2  -2    0.20    0.80
   7  -2  -2   15.70    1.30
   7  -2  -2   15.20    1.50
   7  -2  -2   15.20    1.60
   6  -2  -2   19.40    1.20
   6  -2  -2   18.10    1.50
   6  -2  -2   17.00    1.40
   5  -2  -2    0.00    0.50
   5  -2  -2    1.10    0.80
   5  -2  -2    0.00    0.50
   4  -2  -2    0.40    0.50
   4  -2  -2    0.80    0.70
   4  -2  -2    0.40    0.40
   3  -2  -2  109.69    2.50
   3  -2  -2  108.69    2.70
   3  -2  -2  107.59    2.30
   2  -2  -2   33.40    1.00
   2  -2  -2   33.40    1.00
  -2   2   2   33.90    1.20
   1  -2  -2   75.79    1.40
   1  -2  -2   73.69    1.50
  -1   2   2   72.89    1.80
   0  -2  -2   48.60    1.10
   0   2   2   48.30    1.40
   1   2   2   77.59    2.00
   1   2   2   77.69    1.70
   2   2   2   35.70    1.30
   2   2   2   33.20    1.30
   3   2   2  106.69    2.80
   3   2   2  105.29    2.60
   4   2   2   -0.40    0.60
   4   2   2    0.50    0.50
   5   2   2   -0.10    0.60
   5   2   2   -0.70    0.70
   6   2   2   14.00    1.40
   6   2   2   17.20    1.50
   7   2   2   14.50    1.60
   7   2   2   13.80    1.30
   8   2   2    0.70    1.10
   8   2   2    1.10    0.90
   9   2   2   -0.80    0.90
   9   2   2   -0.70    1.00
  10   2   2    2.20    1.40
  10   2   2    1.70    1.10
  11   2   2    2.30    1.30
  11   2   2    2.00    1.50
  12   2   2    1.30    1.40
  13   2   2   -0.10    1.40
  13  -3  -2    1.20    1.60
  12  -3  -2   -0.60    1.10
  12  -3  -2    0.20    1.40
  11  -3  -2    0.10    1.00
  11  -3  -2    0.30    1.30
  10  -3  -2    9.10    1.40
  10  -3  -2   10.80    1.70
   9  -3  -2    5.70    1.10
   9  -3  -2    4.50    1.10
   9  -3  -2    6.00    1.40
   8  -3  -2   48.10    2.40
   8  -3  -2   48.70    2.10
   8  -3  -2   46.90    2.30
   7  -3  -2    3.10    0.80
   7  -3  -2    3.70    1.10
   7  -3  -2    2.90    0.80
   6  -3  -2   40.50    1.90
   6  -3  -2   39.30    1.80
   6  -3  -2   41.40    1.60
   5  -3  -2    0.00    0.60
   5  -3  -2    0.30    0.50
   5  -3  -2   -1.10    0.70
   4  -3  -2    2.10    0.50
   4  -3  -2    1.60    0.50
   4  -3  -2    3.20    0.80
   3  -3  -2  293.77    5.10
   3  -3  -2  293.67    6.10
   3  -3  -2  291.27    5.60
  -3   3   2  288.17    6.00
   2  -3  -2  853.81   14.80
   2  -3  -2  849.91   13.50
  -2   3   2  846.92   16.00
   1  -3  -2  134.19    2.60
   1  -3  -2  136.09    2.50
  -1   3   2  133.19    2.90
   0  -3  -2   -0.10    0.20
   0  -3  -2    0.10    0.30
   0   3   2    0.00    0.50
   1   3   2  146.99    3.40
   2   3   2  802.12   16.10
   2   3   2  882.91   15.00
   3   3   2  286.37    6.20
   3   3   2  291.57    5.80
   4   3   2    3.00    0.80
   4   3   2    2.60    0.60
   5   3   2   -0.30    0.80
   5   3   2    0.80    0.60
   6   3   2   38.90    2.10
   6   3   2   38.90    2.00
   7   3   2    3.80    0.90
   7   3   2    3.70    1.10
   8   3   2   45.00    2.50
   8   3   2   44.60    2.50
   9   3   2    5.40    1.20
   9   3   2    4.40    1.40
  10   3   2   11.80    1.80
  11   3   2    1.40    1.40
  12   3   2    0.00    1.50
  13   3   2    0.40    1.50
  13  -4  -2    0.00    1.20
  12  -4  -2    1.90    1.20
  12  -4  -2    1.70    1.50
  11  -4  -2    3.30    1.50
  11  -4  -2    0.80    1.00
  10  -4  -2    0.80    1.00
  10  -4  -2    2.20    1.40
   9  -4  -2    1.70    0.90
   9  -4  -2    1.90    1.20
   9  -4  -2    0.20    0.90
   8  -4  -2    8.80    1.10
   8  -4  -2    6.80    1.10
   8  -4  -2   11.10    1.50
   7  -4  -2   24.30    1.80
   7  -4  -2   23.70    1.70
   7  -4  -2   25.20    1.60
   6  -4  -2    5.00    1.00
   6  -4  -2    3.50    0.70
   6  -4  -2    5.80    0.90
   5  -4  -2   44.50    1.70
   5  -4  -2   44.10    1.80
   5  -4  -2   44.70    1.70
   4  -4  -2   36.50    1.50
   4  -4  -2   38.50    1.40
   4  -4  -2   37.70    1.40
  -4   4   2   37.00    1.50
   3  -4  -2   25.30    1.10
   3  -4  -2   25.40    1.10
  -3   4   2   24.20    1.20
   2  -4  -2  141.09    2.90
   2  -4  -2  146.19    2.90
  -2   4   2  141.39    3.20
   1  -4  -2  604.04    9.70
   1  -4  -2  594.84   10.50
  -1   4   2  598.54   11.40
   0  -4  -2  886.51   15.70
   0  -4  -2  887.21   14.00
   0   4   2  892.01   16.80
  -1  -4  -2  584.24    9.50
   1   4   2  602.84   11.50
   2   4   2  133.69    3.30
   3   4   2   26.00    1.40
   4   4   2   37.20    1.80
   5   4   2   44.50    1.90
   5   4   2   43.50    2.00
   6   4   2    4.20    1.10
   6   4   2    3.10    0.90
   7   4   2   24.50    1.90
   7   4   2   26.60    2.00
   8   4   2   11.80    1.70
   9   4   2    0.60    1.20
  10   4   2    1.50    1.40
  11   4   2    2.20    1.50
  12   4   2    0.70    1.50
  13   4   2   -0.70    1.40
  12  -5  -2   -0.50    1.00
  12  -5  -2    2.20    1.60
  11  -5  -2    0.70    0.90
  11  -5  -2   -1.30    1.30
  10  -5  -2    0.60    0.90
  10  -5  -2    2.50    1.10
  10  -5  -2    4.20    1.40
   9  -5  -2   -0.10    1.10
   9  -5  -2    0.20    0.90
   9  -5  -2    0.00    0.80
   8  -5  -2    1.80    0.80
   8  -5  -2    4.20    1.00
   8  -5  -2    2.70    1.10
   7  -5  -2   -0.10    0.80
   7  -5  -2    0.60    1.00
   7  -5  -2    0.70    0.70
   6  -5  -2    0.50    0.70
   6  -5  -2    0.70    0.60
   6  -5  -2    0.50    0.90
   5  -5  -2    3.80    0.80
   5  -5  -2    3.50    0.60
  -5   5   2    3.60    0.80
   4  -5  -2    6.30    0.80
   4  -5  -2    5.70    0.60
  -4   5   2    7.00    0.80
   3  -5  -2    4.40    0.70
   3  -5  -2    4.00    0.50
  -3   5   2    5.30    0.70
   2  -5  -2   54.49    1.50
   2  -5  -2   51.99    1.60
  -2   5   2   51.39    1.60
   1  -5  -2    0.10    0.50
   1  -5  -2    0.70    0.30
  -1   5   2    1.40    0.60
   0  -5  -2   -0.40    0.40
   0  -5  -2    0.10    0.30
   0   5   2    0.20    0.60
  -1  -5  -2   -1.10    0.40
   1   5   2   -0.20    0.60
   2   5   2   52.09    1.80
   3   5   2    5.20    0.90
   4   5   2    7.30    1.00
   5   5   2    3.30    1.00
   6   5   2    0.20    1.00
   7   5   2    0.40    1.10
   8   5   2    3.30    1.30
   9   5   2    1.00    1.30
  10   5   2    1.60    1.40
  11   5   2    0.10    1.40
  12   5   2    2.40    1.60
  12  -6  -2   -0.50    1.00
  11  -6  -2    0.80    1.00
  11  -6  -2    0.60    1.00
  11  -6  -2    0.80    1.40
 -11   6   2    2.00    1.30
  10  -6  -2    2.50    1.10
  10  -6  -2    4.00    1.10
  10  -6  -2    4.00    1.40
   9  -6  -2    1.10    0.90
   9  -6  -2    2.30    1.30
   9  -6  -2    1.10    0.90
  -9   6   2    4.00    1.20
   8  -6  -2   -0.30    1.10
   8  -6  -2   -0.40    0.70
   8  -6  -2    0.10    0.80
  -8   6   2   -0.30    1.00
   7  -6  -2    2.00    0.80
   7  -6  -2    1.90    0.90
  -7   6   2    1.70    1.00
   6  -6  -2    0.00    0.60
   6  -6  -2    0.00    0.70
  -6   6   2    0.20    0.80
   5  -6  -2   -0.30    0.50
   5  -6  -2    0.60    0.70
  -5   6   2    0.90    0.80
   4  -6  -2    3.30    0.70
   4  -6  -2    3.60    0.60
  -4   6   2    3.40    0.70
   3  -6  -2    1.80    0.40
   3  -6  -2    1.90    0.60
  -3   6   2    1.50    0.70
   2  -6  -2    0.70    0.40
   2  -6  -2    0.00    0.50
  -2   6   2    1.00    0.70
   1  -6  -2    1.50    0.40
   1  -6  -2    0.70    0.50
  -1   6   2    1.50    0.70
   0  -6  -2    0.60    0.40
   0  -6  -2    0.10    0.50
   0   6   2    0.30    0.70
  -1  -6  -2    0.90    0.40
  -1  -6  -2    0.90    0.50
   1   6   2    1.30    0.70
  -2  -6  -2    0.50    0.50
   2   6   2   -1.20    0.70
   3   6   2    1.10    0.80
   4   6   2    3.90    1.00
   5   6   2   -0.30    0.90
   6   6   2    0.50    1.00
   7   6   2    0.60    1.00
   8   6   2   -0.10    1.20
   9   6   2    1.10    1.30
  10   6   2    6.00    1.70
  11   6   2    1.10    1.50
  12   6   2   -0.90    1.40
  12  -7  -2   -0.20    1.00
  11  -7  -2    0.60    0.90
  11  -7  -2    0.10    1.10
  10  -7  -2    4.40    1.20
  10  -7  -2    3.10    1.00
 -10   7   2    4.80    1.30
   9  -7  -2    0.50    0.80
   9  -7  -2    2.40    1.00
  -9   7   2    1.40    1.10
   8  -7  -2   31.60    2.00
   8  -7  -2   29.00    1.90
  -8   7   2   28.50    2.00
   7  -7  -2    1.90    0.80
   7  -7  -2    1.40    0.90
  -7   7   2    1.60    1.00
   6  -7  -2   -0.20    0.60
   6  -7  -2   -0.40    0.80
  -6   7   2    0.50    0.90
   5  -7  -2   61.69    2.20
   5  -7  -2   60.49    2.10
  -5   7   2   60.49    2.10
   4  -7  -2   46.30    1.80
   4  -7  -2   46.30    1.70
  -4   7   2   45.00    1.80
   3  -7  -2    0.80    0.40
   3  -7  -2    0.70    0.60
  -3   7   2    0.00    0.70
   2  -7  -2    6.80    0.60
   2  -7  -2    6.50    0.80
  -2   7   2    7.40    0.90
   1  -7  -2   30.80    1.40
   1  -7  -2   28.80    1.30
  -1   7   2   29.90    1.40
   0  -7  -2    0.40    0.40
   0  -7  -2   -0.10    0.50
   0   7   2   -0.50    0.70
  -1  -7  -2   30.20    1.30
  -1  -7  -2   29.90    1.50
   1   7   2   29.60    1.50
  -2  -7  -2    5.70    0.70
   2   7   2    7.30    1.00
   3   7   2    1.40    0.90
   4   7   2   43.10    2.10
   5   7   2   57.29    2.50
   6   7   2    0.20    1.00
   7   7   2    0.80    1.20
   8   7   2   28.50    2.30
   9   7   2    0.10    1.30
  10   7   2    3.20    1.60
  11   7   2   -1.30    1.40
  12   7   2    2.20    1.70
  12  -8  -2    0.60    1.10
  11  -8  -2    0.50    0.90
  11  -8  -2    0.20    1.00
  10  -8  -2    0.60    0.90
  10  -8  -2    1.20    1.10
   9  -8  -2    0.80    1.10
   9  -8  -2    1.30    0.90
  -9   8   2    3.10    1.20
   8  -8  -2    5.70    1.00
   8  -8  -2    5.20    1.20
  -8   8   2    7.30    1.30
   7  -8  -2    1.80    1.00
   7  -8  -2    1.50    0.70
  -7   8   2    4.60    1.10
   6  -8  -2   12.70    1.30
   6  -8  -2   14.00    1.30
  -6   8   2   13.80    1.40
   5  -8  -2   19.80    1.40
   5  -8  -2   19.50    1.50
  -5   8   2   22.20    1.50
   4  -8  -2    0.60    0.70
   4  -8  -2    1.30    0.60
  -4   8   2    1.60    0.80
   3  -8  -2  141.19    3.40
   3  -8  -2  146.79    3.30
  -3   8   2  143.99    3.50
   2  -8  -2   62.09    2.00
   2  -8  -2   62.49    1.90
  -2   8   2   62.49    2.10
   1  -8  -2   40.20    1.60
   1  -8  -2   39.40    1.70
  -1   8   2   41.80    1.70
   0  -8  -2   51.39    1.80
   0  -8  -2   54.09    1.80
   0   8   2   51.69    1.90
  -1  -8  -2   36.60    1.50
  -1  -8  -2   38.60    1.70
   1   8   2   38.10    1.80
  -2  -8  -2   59.39    1.80
  -2  -8  -2   64.99    2.20
   2   8   2   63.49    2.30
  -3  -8  -2  143.69    3.10
   3   8   2  139.59    3.90
   4   8   2    0.00    0.90
   5   8   2   22.60    1.80
   6   8   2   13.10    1.70
   7   8   2    1.50    1.20
   8   8   2    7.70    1.70
   9   8   2    0.10    1.40
  10   8   2   -0.20    1.50
  11   8   2   -0.20    1.50
  12   8   2   -0.90    1.60
  12  -9  -2   -0.50    1.20
  12  -9  -2    0.90    1.10
  11  -9  -2   -0.50    1.10
  11  -9  -2    0.60    1.00
  10  -9  -2   -0.10    1.00
  10  -9  -2    1.40    1.00
   9  -9  -2    0.00    0.80
   9  -9  -2   -0.70    1.10
   8  -9  -2    2.20    1.10
   8  -9  -2    1.70    0.80
   7  -9  -2    2.30    0.80
   7  -9  -2    2.20    1.00
  -7   9   2    4.30    1.10
   6  -9  -2    2.10    0.90
   6  -9  -2    1.70    0.70
  -6   9   2    1.50    1.00
   5  -9  -2    4.10    0.90
   5  -9  -2    2.10    0.70
  -5   9   2    4.00    1.00
   4  -9  -2    1.20    0.80
   4  -9  -2    0.50    0.50
  -4   9   2    1.20    0.80
   3  -9  -2    0.90    0.50
   3  -9  -2    1.30    0.70
  -3   9   2    1.60    0.80
   2  -9  -2   48.10    1.90
   2  -9  -2   45.10    1.70
  -2   9   2   49.90    1.80
   1  -9  -2    2.60    0.60
   1  -9  -2    2.70    0.70
  -1   9   2    3.20    0.90
   0  -9  -2   -0.40    0.50
   0  -9  -2   -0.40    0.60
   0   9   2    0.40    0.80
  -1  -9  -2    1.30    0.60
  -1  -9  -2    1.90    0.60
   1   9   2    2.90    0.90
  -2  -9  -2   49.90    2.10
  -2  -9  -2   51.09    1.90
   2   9   2   46.50    2.10
  -3  -9  -2    1.30    0.70
   3   9   2    2.80    1.00
  -4  -9  -2    0.30    0.70
   4   9   2    0.80    1.00
   5   9   2    5.10    1.30
   6   9   2    1.70    1.20
   7   9   2    1.60    1.30
   8   9   2    2.30    1.40
   9   9   2   -0.30    1.40
  10   9   2    1.70    1.50
  11   9   2    0.70    1.60
  12   9   2    1.30    1.70
  11 -10  -2    0.00    1.10
  10 -10  -2    4.30    1.10
  10 -10  -2    3.50    1.30
   9 -10  -2    1.10    1.10
   9 -10  -2    1.50    0.90
   8 -10  -2    1.70    0.80
   8 -10  -2    2.40    1.10
   7 -10  -2   -0.20    0.70
   7 -10  -2   -0.90    0.90
   6 -10  -2    3.20    0.70
   6 -10  -2    3.90    1.00
  -6  10   2    5.60    1.10
   5 -10  -2    9.30    1.00
   5 -10  -2    9.30    1.20
  -5  10   2   13.10    1.30
   4 -10  -2    5.00    0.70
   4 -10  -2    4.50    0.90
  -4  10   2    5.70    1.00
   3 -10  -2   -0.10    0.70
   3 -10  -2    0.20    0.50
  -3  10   2   -0.20    0.80
   2 -10  -2   -0.10    0.70
   2 -10  -2    0.90    0.60
  -2  10   2   -0.20    0.80
   1 -10  -2   17.80    1.50
   1 -10  -2   16.10    1.40
  -1  10   2   16.10    1.30
   0 -10  -2   59.09    2.10
   0 -10  -2   56.09    2.00
   0  10   2   51.19    2.00
  -1 -10  -2   14.20    1.10
  -1 -10  -2   13.50    1.10
   1  10   2   16.70    1.40
  -2 -10  -2    0.00    0.60
  -2 -10  -2   -0.10    0.60
   2  10   2    0.30    0.90
  -3 -10  -2    1.40    0.70
  -3 -10  -2   -0.10    0.70
   3  10   2    1.20    1.00
  -4 -10  -2    6.00    0.90
   4  10   2    5.40    1.30
  -5 -10  -2    9.50    1.00
   5  10   2   10.70    1.50
   6  10   2    6.50    1.50
   7  10   2    0.70    1.30
   8  10   2    1.00    1.40
   9  10   2    1.40    1.50
  10  10   2    2.40    1.70
  11  10   2    1.00    1.60
  11 -11  -2    1.20    1.30
  10 -11  -2    0.50    1.20
   9 -11  -2    1.30    0.90
   9 -11  -2    3.00    1.20
   8 -11  -2    0.10    1.00
   8 -11  -2    1.40    0.80
   7 -11  -2   -1.10    0.90
   7 -11  -2   -0.40    0.70
   6 -11  -2    4.20    0.80
   6 -11  -2    4.60    1.10
   5 -11  -2    2.60    1.00
   5 -11  -2    3.10    0.80
  -5  11   2    3.60    1.10
   4 -11  -2   12.40    1.30
   4 -11  -2   10.90    1.00
  -4  11   2   11.60    1.20
   3 -11  -2    0.00    0.80
   3 -11  -2   -0.50    0.50
  -3  11   2   -0.50    0.90
   2 -11  -2    0.80    0.60
   2 -11  -2    0.50    0.70
  -2  11   2    0.10    0.80
   1 -11  -2    3.50    0.80
   1 -11  -2    2.80    0.70
  -1  11   2    2.60    0.90
   0 -11  -2    0.50    0.70
   0 -11  -2   -0.90    0.70
   0  11   2   -0.10    0.80
  -1 -11  -2    3.40    0.80
  -1 -11  -2    2.30    0.80
   1  11   2    3.10    1.00
  -2 -11  -2    0.20    0.70
  -2 -11  -2    0.80    0.70
   2  11   2    0.00    0.90
  -3 -11  -2    0.90    0.70
  -3 -11  -2   -0.70    0.70
   3  11   2    0.10    0.90
  -4 -11  -2   10.20    1.10
  -4 -11  -2    9.80    1.20
   4  11   2   12.40    1.60
  -5 -11  -2    2.00    0.90
   5  11   2    4.10    1.30
  -6 -11  -2    4.50    1.00
   6  11   2    6.40    1.50
  -7 -11  -2   -0.30    0.80
   7  11   2    0.20    1.30
   8  11   2    1.50    1.40
   9  11   2    1.80    1.60
  10  11   2   -1.10    1.50
  11  11   2    0.00    1.60
  10 -12  -2    0.00    1.20
   9 -12  -2   -0.10    1.10
   8 -12  -2    0.20    1.10
   8 -12  -2   -0.90    0.70
   7 -12  -2    1.00    0.70
   7 -12  -2    0.60    1.00
   6 -12  -2    1.30    1.00
   6 -12  -2    0.20    0.70
   5 -12  -2    5.20    1.10
   5 -12  -2    4.70    0.90
   4 -12  -2    6.20    0.90
   4 -12  -2    4.80    1.10
  -4  12   2    6.20    1.10
   3 -12  -2    2.80    0.70
   3 -12  -2    1.50    0.90
  -3  12   2    2.50    1.00
   2 -12  -2    2.90    0.90
   2 -12  -2    1.10    0.70
  -2  12   2    1.40    0.90
   1 -12  -2   12.80    1.10
   1 -12  -2   14.40    1.30
  -1  12   2   12.30    1.40
   0 -12  -2   29.10    1.90
   0 -12  -2   26.90    1.80
   0  12   2   25.70    1.70
  -1 -12  -2   13.10    1.20
  -1 -12  -2   11.70    1.10
   1  12   2   13.20    1.40
  -2 -12  -2    0.20    0.80
  -2 -12  -2    0.90    0.80
   2  12   2    3.30    1.10
  -3 -12  -2    1.30    0.80
  -3 -12  -2    2.50    0.90
   3  12   2    3.30    1.20
  -4 -12  -2    5.50    1.00
  -4 -12  -2    5.50    1.10
   4  12   2    5.90    1.40
  -5 -12  -2    4.40    1.00
  -5 -12  -2    3.10    1.00
   5  12   2    4.10    1.40
  -6 -12  -2   -0.20    0.80
   6  12   2    0.00    1.20
  -7 -12  -2   -0.20    0.90
   7  12   2    0.40    1.40
   8  12   2    1.20    1.50
   9  12   2   -1.40    1.50
  10  12   2    0.20    1.60
  10 -13  -2   -0.40    1.20
   9 -13  -2   -1.60    1.10
   8 -13  -2    0.00    1.10
   7 -13  -2    0.60    0.80
   7 -13  -2    0.40    1.00
   6 -13  -2   -0.40    0.90
   6 -13  -2    1.40    0.80
   5 -13  -2    1.30    1.00
   5 -13  -2    0.10    0.70
   4 -13  -2    0.20    0.70
   4 -13  -2    0.00    0.90
   3 -13  -2    9.80    1.20
   3 -13  -2    7.60    0.90
  -3  13   2    9.90    1.20
   2 -13  -2   -0.10    0.80
   2 -13  -2   -0.90    0.60
  -2  13   2   -0.70    0.80
   1 -13  -2    0.80    0.80
   1 -13  -2    0.20    0.80
  -1  13   2    0.40    0.90
   0 -13  -2    1.40    0.90
   0 -13  -2   -1.40    0.70
   0  13   2   -0.60    0.90
  -1 -13  -2    1.00    0.80
  -1 -13  -2    0.40    0.80
   1  13   2    0.60    1.00
  -2 -13  -2    0.30    0.80
  -2 -13  -2   -0.10    0.90
   2  13   2   -0.90    0.90
  -3 -13  -2    8.20    1.10
  -3 -13  -2    7.90    1.20
   3  13   2   10.50    1.50
  -4 -13  -2    0.70    0.90
  -4 -13  -2   -0.90    0.80
   4  13   2    0.80    1.10
  -5 -13  -2    0.40    0.80
  -5 -13  -2    1.00    0.90
   5  13   2    2.20    1.30
  -6 -13  -2   -0.30    0.90
  -6 -13  -2    2.00    1.10
   6  13   2    1.70    1.30
  -7 -13  -2    1.40    1.00
  -7 -13  -2    1.10    1.00
   7  13   2    0.70    1.40
   8  13   2    0.10    1.50
   9  13   2    0.00    1.60
  10  13   2   -0.90    1.70
   9 -14  -2    0.20    1.20
   8 -14  -2   -0.30    1.20
   7 -14  -2    0.10    1.00
   6 -14  -2    1.50    1.10
   5 -14  -2    1.50    1.00
   5 -14  -2    2.00    0.80
   4 -14  -2   -0.20    0.90
   4 -14  -2   -0.70    0.70
   3 -14  -2    0.10    0.70
   3 -14  -2   -0.30    0.90
   2 -14  -2    3.80    0.90
   2 -14  -2    5.10    1.10
  -2  14   2    3.90    1.00
   1 -14  -2    3.60    1.00
   1 -14  -2    3.10    0.90
  -1  14   2    4.40    1.10
   0 -14  -2   31.50    2.10
   0 -14  -2   34.40    2.10
   0  14   2   27.90    1.80
  -1 -14  -2    2.70    1.00
  -1 -14  -2    2.90    1.00
   1  14   2    4.00    1.20
  -2 -14  -2    4.10    1.10
  -2 -14  -2    5.90    1.10
   2  14   2    4.00    1.30
  -3 -14  -2   -0.60    1.00
  -3 -14  -2    0.00    0.80
   3  14   2    1.10    1.20
  -4 -14  -2    0.60    0.90
  -4 -14  -2    0.50    1.00
   4  14   2   -0.70    1.10
  -5 -14  -2    0.10    0.90
  -5 -14  -2    3.70    1.20
   5  14   2    1.90    1.30
  -6 -14  -2   -0.40    1.00
  -6 -14  -2    0.20    1.00
   6  14   2    0.40    1.30
  -7 -14  -2    0.80    1.10
   7  14   2   -0.70    1.40
  -8 -14  -2    0.50    1.10
   8  14   2    1.00    1.50
  -9 -14  -2    1.30    1.10
   9  14   2   -0.60    1.50
   9 -15  -2    1.10    1.30
   8 -15  -2   -1.60    1.20
   7 -15  -2    0.10    1.10
   6 -15  -2   -0.40    1.00
   5 -15  -2    0.80    1.00
   4 -15  -2    0.30    0.70
   4 -15  -2    0.30    1.00
   3 -15  -2    0.40    0.90
   3 -15  -2   -1.20    0.70
   2 -15  -2    2.30    1.00
   2 -15  -2    0.10    0.80
   1 -15  -2    8.90    1.20
   1 -15  -2    7.70    1.10
  -1  15   2   12.10    1.40
   0 -15  -2   -0.10    0.90
   0 -15  -2   -1.20    0.80
   0  15   2   -0.80    1.00
  -1 -15  -2    9.40    1.20
  -1 -15  -2   12.30    1.30
   1  15   2    8.70    1.50
  -2 -15  -2    0.60    0.90
  -2 -15  -2    0.40    0.90
   2  15   2    1.40    1.20
  -3 -15  -2   -0.90    0.90
  -3 -15  -2    0.40    1.00
   3  15   2   -0.40    1.20
  -4 -15  -2    0.80    1.00
  -4 -15  -2    0.50    1.10
   4  15   2    0.70    1.20
  -5 -15  -2    0.90    1.00
  -5 -15  -2   -0.40    1.00
   5  15   2   -0.70    1.20
  -6 -15  -2   -1.00    1.10
  -6 -15  -2   -0.20    1.00
   6  15   2    0.50    1.40
  -7 -15  -2    0.10    1.10
   7  15   2   -1.30    1.50
  -8 -15  -2    1.00    1.10
   8  15   2    0.00    1.60
  -9 -15  -2    1.70    1.20
   9  15   2   -0.40    1.70
   8 -16  -2   -1.00    1.20
   7 -16  -2    1.50    1.30
   6 -16  -2    0.10    1.10
   5 -16  -2   -1.90    0.90
   4 -16  -2    1.10    1.10
   3 -16  -2   -0.20    1.00
   3 -16  -2   -0.60    0.80
   2 -16  -2    0.30    1.00
   2 -16  -2   -0.90    0.80
   1 -16  -2    1.40    0.90
   1 -16  -2    2.30    1.00
   0 -16  -2    2.10    1.00
   0 -16  -2    3.00    1.10
   0  16   2    5.10    1.30
  -1 -16  -2   -0.10    1.00
  -1 -16  -2   -0.50    0.90
   1  16   2   -0.20    1.00
  -2 -16  -2    1.10    1.00
  -2 -16  -2    0.10    1.00
   2  16   2    0.00    1.10
  -3 -16  -2   -0.70    1.00
  -3 -16  -2   -1.50    0.90
   3  16   2    1.10    1.20
  -4 -16  -2   -0.50    1.10
  -4 -16  -2    1.30    1.00
   4  16   2    0.10    1.20
  -5 -16  -2   -1.20    1.00
  -5 -16  -2   -0.20    1.10
   5  16   2   -0.70    1.20
  -6 -16  -2    1.50    1.10
   6  16   2   -0.30    1.40
  -7 -16  -2    6.10    1.50
   7  16   2   -2.00    1.30
  -8 -16  -2    0.80    1.20
   8  16   2    0.00    1.50
   7 -17  -2   -0.90    1.10
   6 -17  -2   -0.40    1.10
   5 -17  -2   -0.60    1.00
   4 -17  -2    3.40    1.20
   3 -17  -2    0.50    1.10
   2 -17  -2   -0.70    1.00
   1 -17  -2   -1.50    0.90
   1 -17  -2    0.20    1.00
   0 -17  -2   -1.40    0.90
   0 -17  -2   -0.10    1.00
  -1 -17  -2   -0.70    1.00
  -1 -17  -2   -0.10    1.00
   1  17   2    0.10    1.20
  -2 -17  -2   -0.80    1.00
  -2 -17  -2   -0.20    0.90
   2  17   2    0.80    1.20
  -3 -17  -2    2.20    1.10
  -3 -17  -2    1.30    1.10
   3  17   2    0.70    1.30
  -4 -17  -2    1.60    1.20
  -4 -17  -2    2.00    1.10
   4  17   2    1.50    1.30
  -5 -17  -2    0.80    1.20
  -5 -17  -2    0.10    1.00
   5  17   2    3.00    1.50
  -6 -17  -2    1.70    1.20
   6  17   2    0.80    1.50
  -7 -17  -2    0.90    1.20
   7  17   2   -1.00    1.40
   6 -18  -2    0.40    1.20
   5 -18  -2    1.70    1.20
   4 -18  -2    2.70    1.20
   3 -18  -2   -0.30    1.10
   2 -18  -2    2.20    1.10
   1 -18  -2    2.90    1.20
   0 -18  -2    7.10    1.30
   0 -18  -2    3.50    1.20
  -1 -18  -2    0.80    1.10
  -1 -18  -2   -1.50    1.00
  -2 -18  -2   -1.20    1.10
  -2 -18  -2    0.40    1.10
   2  18   2    0.50    1.20
  -3 -18  -2   -0.10    1.10
  -3 -18  -2   -2.30    1.10
   3  18   2   -1.10    1.20
  -4 -18  -2    0.30    1.20
  -4 -18  -2    0.10    1.10
   4  18   2    0.30    1.20
  -5 -18  -2    3.60    1.40
   5  18   2    1.30    1.40
  -6 -18  -2    0.50    1.30
   6  18   2    0.50    1.50
   5 -19  -2    2.00    1.30
   4 -19  -2    0.80    1.20
   3 -19  -2   -0.80    1.10
   2 -19  -2   -0.80    1.10
   1 -19  -2    2.60    1.20
   0 -19  -2   -1.50    1.10
  -1 -19  -2    1.70    1.20
  -2 -19  -2    0.30    1.10
  -2 -19  -2   -2.10    1.10
  -3 -19  -2   -2.10    1.10
  -3 -19  -2   -1.70    1.00
  -4 -19  -2   -0.30    1.20
  -4 -19  -2   -0.20    1.20
   4  19   2   -0.10    1.40
  -5 -19  -2   -0.70    1.30
   5  19   2   -1.10    1.30
   4 -20  -2    1.60    1.30
   3 -20  -2   -1.00    1.20
   2 -20  -2   -0.40    1.20
   1 -20  -2   -0.50    1.10
   0 -20  -2    1.60    1.20
  -1 -20  -2   -0.30    1.20
  -2 -20  -2   -1.60    1.10
  -3 -20  -2   -1.10    1.10
  -3 -20   3   -0.40    1.20
  -2 -20   3   -1.00    1.20
  -1 -20   3   -1.60    1.10
  -1 -20   3   -0.50    1.00
   0 -20   3   -0.10    1.10
   0 -20   3   -1.00    1.10
   1 -20   3   -1.10    1.10
   1 -20   3   -2.20    1.00
   2 -20   3   -0.30    1.10
   2 -20   3   -1.20    1.10
   3 -20   3   -1.40    1.00
   3 -20   3    0.70    1.20
  -5 -19   3   -0.70    1.20
  -4 -19   3   -0.30    1.20
  -3 -19   3   -1.20    1.20
  -2 -19   3   -0.80    1.10
  -1 -19   3   -0.30    1.00
  -1 -19   3   -0.90    1.10
   0 -19   3    0.90    1.00
   0 -19   3   -1.70    1.00
   1 -19   3   -1.50    1.00
   1 -19   3   -0.90    1.00
   2 -19   3    1.00    1.10
   2 -19   3   -2.10    0.90
   3 -19   3   -2.20    1.00
   3 -19   3    1.00    1.20
   4 -19   3   -0.20    1.20
   4 -19   3    0.00    1.00
   5 -19   3   -1.20    1.10
   5 -19   3    0.20    1.00
   6  18  -3   -0.40    1.40
  -6 -18   3    1.60    1.40
   5  18  -3    0.70    1.40
  -5 -18   3    0.00    1.20
  -4 -18   3   -0.60    1.10
  -3 -18   3   -0.90    1.10
  -2 -18   3   -1.00    0.90
  -2 -18   3   -1.80    1.00
  -1 -18   3   -1.10    0.90
  -1 -18   3   -1.00    1.00
   0 -18   3   -0.90    1.00
   0 -18   3    1.70    1.00
   1 -18   3   -0.20    1.00
   1 -18   3    0.10    1.00
   2 -18   3   -1.00    1.00
   2 -18   3   -0.10    1.00
   3 -18   3   -0.40    1.00
   3 -18   3    1.00    1.10
   4 -18   3   -1.00    0.90
   4 -18   3   -1.00    1.10
   5 -18   3   -1.40    0.90
   5 -18   3    1.80    1.20
   6 -18   3   -1.00    0.90
   6 -18   3   -0.30    1.30
   7  17  -3   -0.10    1.50
  -7 -17   3   -0.40    1.30
   6  17  -3    1.70    1.50
  -6 -17   3    0.00    1.30
   5  17  -3    1.50    1.40
  -5 -17   3    0.20    1.20
   4  17  -3    1.60    1.30
  -4 -17   3   -0.80    1.10
   3  17  -3   -0.30    1.20
  -3 -17   3   -0.10    1.10
  -2 -17   3   -0.30    1.00
  -2 -17   3    0.10    0.80
  -1 -17   3    0.00    1.10
  -1 -17   3   -0.10    0.90
   0 -17   3   -1.90    1.00
   0 -17   3   -0.30    0.90
   1 -17   3    0.10    0.90
   1 -17   3   -0.20    1.00
   2 -17   3   -0.80    0.90
   2 -17   3   -0.70    1.00
   3 -17   3   -0.50    1.10
   3 -17   3   -1.00    0.90
   4 -17   3   -0.80    1.10
   4 -17   3   -0.50    0.90
   5 -17   3   -0.90    0.90
   5 -17   3   -0.50    1.20
   6 -17   3    1.40    1.30
   6 -17   3   -0.20    0.90
   7 -17   3    0.70    1.00
   7 -17   3    0.00    1.20
   8  16  -3    0.80    1.60
  -8 -16   3    1.20    1.30
   7  16  -3   -0.10    1.50
  -7 -16   3   -0.70    1.20
   6  16  -3    1.20    1.50
  -6 -16   3    1.40    1.30
   5  16  -3    0.80    1.40
  -5 -16   3    2.20    1.30
   4  16  -3    3.00    1.40
  -4 -16   3    1.80    1.20
   3  16  -3    1.20    1.20
  -3 -16   3    0.50    0.80
  -3 -16   3   -0.80    1.00
   2  16  -3    0.90    1.00
  -2 -16   3    1.00    1.10
  -2 -16   3   -0.20    0.80
  -1 -16   3   -0.70    1.00
  -1 -16   3    1.20    0.90
   0 -16   3    3.50    1.00
   0 -16   3    3.00    1.10
   1 -16   3    1.50    1.00
   1 -16   3   -0.70    0.90
   2 -16   3   -0.30    0.90
   2 -16   3    1.60    1.10
   3 -16   3   -0.40    1.00
   3 -16   3   -0.50    0.90
   4 -16   3    1.80    1.00
   4 -16   3    3.20    1.20
   5 -16   3   -0.30    1.10
   5 -16   3   -0.20    0.90
   6 -16   3    0.90    1.20
   6 -16   3    0.30    0.90
   7 -16   3   -1.10    0.90
   7 -16   3    1.70    1.30
   8 -16   3    1.30    1.30
   8 -16   3   -0.80    0.90
   9  15  -3    2.30    1.80
  -9 -15   3    2.30    1.30
   8  15  -3    1.40    1.60
  -8 -15   3    0.10    1.20
   7  15  -3    0.00    1.40
  -7 -15   3    1.10    1.20
   6  15  -3   -0.40    1.30
  -6 -15   3   -0.50    1.20
   5  15  -3   -0.30    1.20
  -5 -15   3   -0.30    1.10
   4  15  -3   -0.50    1.20
  -4 -15   3    1.10    1.10
   3  15  -3    1.20    1.10
  -3 -15   3    0.00    0.70
  -3 -15   3   -0.20    1.00
   2  15  -3    4.70    1.20
  -2 -15   3    3.30    0.90
  -2 -15   3    2.00    1.10
   1  15  -3   -0.50    0.90
  -1 -15   3   -1.20    0.90
  -1 -15   3    0.90    0.80
   0 -15   3   -0.80    0.80
   0 -15   3   -0.10    1.00
   1 -15   3    0.00    0.90
   1 -15   3    0.60    0.90
   2 -15   3    3.50    1.00
   2 -15   3    2.80    1.00
   3 -15   3   -0.10    0.90
   3 -15   3   -1.40    0.90
   4 -15   3   -0.40    0.80
   4 -15   3    0.70    1.10
   5 -15   3   -0.20    0.80
   5 -15   3   -1.10    1.00
   6 -15   3   -1.20    1.00
   6 -15   3   -0.80    0.80
   7 -15   3    0.30    0.90
   7 -15   3   -0.10    1.20
   8 -15   3    2.70    1.40
   8 -15   3    0.00    0.90
   9 -15   3    1.60    1.30
   9 -15   3    0.90    1.00
   9  14  -3   -0.10    1.50
  -9 -14   3    0.10    1.20
   8  14  -3    1.70    1.60
  -8 -14   3    2.60    1.30
   7  14  -3    1.60    1.50
  -7 -14   3    0.80    1.20
   6  14  -3    0.20    1.30
  -6 -14   3    0.70    1.10
   5  14  -3    0.10    1.30
  -5 -14   3   -0.40    1.00
   4  14  -3    3.10    1.20
  -4 -14   3    2.60    1.10
  -4 -14   3    1.40    0.80
   3  14  -3    1.20    1.10
  -3 -14   3    3.70    0.80
  -3 -14   3    3.70    1.20
   2  14  -3    0.70    1.00
  -2 -14   3   -0.20    0.90
  -2 -14   3    0.40    0.80
   1  14  -3    2.30    1.00
  -1 -14   3    0.70    0.80
  -1 -14   3    1.80    1.00
   0 -14   3   10.90    1.30
   0 -14   3    9.80    1.20
   1 -14   3    1.80    0.90
   1 -14   3    2.30    1.00
   2 -14   3   -0.40    0.80
   2 -14   3   -0.10    0.90
   3 -14   3    0.90    0.90
   3 -14   3    2.40    1.00
   4 -14   3    3.00    0.90
   4 -14   3    2.60    1.00
   5 -14   3   -1.80    0.90
   5 -14   3    0.50    0.80
   6 -14   3   -2.00    1.00
   6 -14   3    0.40    0.80
   7 -14   3   -0.20    0.80
   7 -14   3    0.00    1.10
   8 -14   3    2.10    1.00
   8 -14   3    1.10    1.20
   9 -14   3   -0.30    0.90
   9 -14   3    0.20    1.20
  10  13  -3    2.50    1.70
 -10 -13   3    3.10    1.30
   9  13  -3    1.80    1.60
  -9 -13   3    1.70    1.20
   8  13  -3   -1.00    1.40
  -8 -13   3    1.90    1.20
   7  13  -3    2.60    1.50
  -7 -13   3    2.20    1.20
   6  13  -3    1.10    1.30
  -6 -13   3    2.00    1.10
   5  13  -3   -0.10    1.10
  -5 -13   3    1.30    1.00
   4  13  -3    0.30    1.20
  -4 -13   3    0.10    1.00
  -4 -13   3   -0.10    0.60
   3  13  -3   -0.70    0.90
  -3 -13   3    0.60    1.00
  -3 -13   3    0.10    0.70
   2  13  -3    0.80    0.90
  -2 -13   3   -0.80    0.80
  -2 -13   3    0.30    0.70
   1  13  -3    0.30    0.80
  -1 -13   3    0.40    0.70
  -1 -13   3    1.10    0.90
   0  13  -3    0.20    0.70
   0 -13   3    1.20    0.90
   0 -13   3   -0.30    0.70
   1 -13   3   -0.20    0.80
   1 -13   3   -0.30    0.80
   2 -13   3   -0.20    0.80
   2 -13   3   -0.30    0.80
   3 -13   3    0.90    0.90
   3 -13   3   -1.10    0.80
   4 -13   3    0.40    0.90
   4 -13   3   -0.70    0.70
   5 -13   3   -0.90    0.70
   5 -13   3   -0.50    0.90
   6 -13   3   -0.50    1.00
   6 -13   3    0.40    0.80
   7 -13   3    1.20    0.90
   7 -13   3    1.40    1.10
   8 -13   3    1.20    1.20
   8 -13   3   -0.10    0.80
   9 -13   3   -1.00    1.10
   9 -13   3    2.30    1.00
  10 -13   3    3.70    1.40
  10 -13   3    1.60    1.10
  10  12  -3    2.30    1.70
 -10 -12   3    2.20    1.20
   9  12  -3    2.50    1.60
  -9 -12   3    3.20    1.20
   8  12  -3    1.10    1.50
  -8 -12   3    2.00    1.10
   7  12  -3   -0.50    1.30
  -7 -12   3   -0.50    1.00
   6  12  -3    5.20    1.50
  -6 -12   3    5.20    1.20
   5  12  -3    0.30    1.20
  -5 -12   3    0.50    1.00
   4  12  -3   -0.60    1.00
  -4 -12   3    0.90    0.60
  -4 -12   3    1.70    1.00
   3  12  -3    0.40    0.90
  -3 -12   3    0.20    0.90
  -3 -12   3    0.60    0.60
   2  12  -3    0.40    0.90
  -2 -12   3    0.10    0.60
  -2 -12   3    0.70    0.90
   1  12  -3    4.60    1.00
  -1 -12   3    4.00    0.80
  -1 -12   3    3.50    1.00
   0  12  -3   15.50    1.20
   0 -12   3   13.70    1.20
   0 -12   3   19.50    2.00
  -1  12  -3    5.40    0.80
   1 -12   3    5.00    1.00
   1 -12   3    4.30    0.90
   2 -12   3   -0.10    0.70
   2 -12   3    1.30    0.80
   3 -12   3   -0.10    0.80
   3 -12   3    0.80    0.80
   4 -12   3    1.00    0.80
   4 -12   3    3.20    1.00
   5 -12   3    0.60    1.00
   5 -12   3    0.10    0.70
   6 -12   3    5.10    1.00
   6 -12   3    5.70    1.20
   7 -12   3    0.50    0.80
   7 -12   3    0.40    1.10
   8 -12   3    2.40    1.00
   8 -12   3    1.40    1.20
   9 -12   3    2.20    1.00
   9 -12   3    1.10    1.30
  10 -12   3   -1.10    1.20
  10 -12   3    0.10    0.90
  11  11  -3    2.30    1.80
  10  11  -3    1.30    1.70
   9  11  -3   -0.20    1.40
   8  11  -3    2.00    1.50
  -8 -11   3    1.80    1.10
   7  11  -3    5.50    1.60
  -7 -11   3    4.40    1.20
   6  11  -3   -0.90    1.10
  -6 -11   3    0.50    1.00
   5  11  -3    0.10    1.10
  -5 -11   3   -0.40    0.50
  -5 -11   3   -0.20    0.90
   4  11  -3    0.00    1.10
  -4 -11   3    0.50    0.90
  -4 -11   3    0.30    0.60
   3  11  -3    0.10    1.00
  -3 -11   3    1.20    0.90
  -3 -11   3    1.00    0.60
   2  11  -3    1.10    0.90
  -2 -11   3    0.50    0.80
  -2 -11   3    0.00    0.50
   1  11  -3    5.30    1.00
  -1 -11   3    2.90    0.90
  -1 -11   3    4.10    0.70
   0  11  -3    0.50    0.60
   0 -11   3    1.70    0.80
   0 -11   3   -0.20    0.60
  -1  11  -3    5.00    0.70
   1 -11   3    3.40    0.80
   1 -11   3    2.40    0.70
   2 -11   3    0.10    0.70
   2 -11   3    0.30    0.70
   3 -11   3    0.50    0.80
   3 -11   3    0.70    0.70
   4 -11   3    0.10    0.80
   4 -11   3    0.70    0.70
   5 -11   3   -0.90    0.70
   5 -11   3   -0.50    0.90
   6 -11   3   -0.40    0.90
   6 -11   3    0.70    0.80
   7 -11   3    6.00    1.20
   7 -11   3    3.60    0.90
   8 -11   3    0.00    0.80
   8 -11   3    0.40    1.10
   9 -11   3   -0.60    1.10
   9 -11   3    0.80    0.90
  10 -11   3    1.00    1.30
  10 -11   3    0.50    1.00
  11 -11   3   -0.70    0.90
  11  10  -3   -0.30    1.60
  10  10  -3    0.20    1.60
   9  10  -3    0.50    1.50
   8  10  -3    0.50    1.40
   7  10  -3   -0.90    1.20
  -7 -10   3    0.20    0.90
   6  10  -3    1.50    1.30
  -6 -10   3    0.70    0.90
   5  10  -3   -0.60    1.10
  -5 -10   3    0.70    0.50
  -5 -10   3    0.10    0.90
   4  10  -3    3.20    1.10
  -4 -10   3    2.60    0.60
  -4 -10   3    1.10    0.90
   3  10  -3    0.40    0.90
  -3 -10   3    0.70    0.50
  -3 -10   3    1.10    0.80
   2  10  -3    7.00    1.10
  -2 -10   3    5.40    1.00
  -2 -10   3    7.20    0.70
   1  10  -3    0.10    0.70
  -1 -10   3    0.50    0.70
  -1 -10   3    1.20    0.60
   0  10  -3    4.10    0.70
   0 -10   3    4.60    0.80
   0 -10   3    4.50    0.70
  -1  10  -3    1.70    0.50
   1 -10   3    0.90    0.70
   1 -10   3    1.70    0.70
   2 -10   3    6.20    0.90
   2 -10   3    5.80    0.90
   3 -10   3    0.30    0.70
   3 -10   3    0.00    0.70
   4 -10   3    2.70    0.80
   4 -10   3    1.80    0.90
   5 -10   3   -0.30    0.70
   5 -10   3    0.90    0.90
   6 -10   3    0.20    0.90
   6 -10   3    1.90    0.80
   7 -10   3    0.50    1.00
   7 -10   3    0.80    0.80
   8 -10   3    2.40    1.10
   8 -10   3    0.80    0.80
   9 -10   3   -0.40    0.80
   9 -10   3    0.80    1.10
  10 -10   3    0.20    1.20
  10 -10   3    0.90    1.00
  11 -10   3    0.60    1.00
  11   9  -3    0.50    1.50
  10   9  -3    3.40    1.70
   9   9  -3   13.30    2.10
   8   9  -3   13.90    1.90
   7   9  -3    0.70    1.20
   6   9  -3    1.60    1.10
  -6  -9   3    0.80    0.50
   5   9  -3   -0.70    1.00
  -5  -9   3   -0.50    0.50
  -5  -9   3   -0.10    0.80
   4   9  -3   16.20    1.60
  -4  -9   3   20.90    1.10
  -4  -9   3   21.30    2.00
   3   9  -3    4.90    1.10
  -3  -9   3    4.50    0.60
  -3  -9   3    4.50    0.90
   2   9  -3   16.20    1.30
  -2  -9   3   18.20    1.10
  -2  -9   3   19.70    1.90
   1   9  -3   42.30    1.70
  -1  -9   3   45.30    1.50
  -1  -9   3   47.60    2.10
   0   9  -3    0.30    0.50
   0  -9   3    1.40    0.70
   0  -9   3   -0.60    0.50
  -1   9  -3   43.50    1.40
   1  -9   3   47.30    2.00
   1  -9   3   44.10    1.70
   2  -9   3   17.90    1.30
   2  -9   3   16.10    1.60
   3  -9   3    5.30    0.80
   3  -9   3    4.50    0.80
   4  -9   3   21.60    1.50
   4  -9   3   19.30    1.70
   5  -9   3    0.30    0.80
   5  -9   3    0.60    0.70
   6  -9   3    1.90    0.80
   6  -9   3    2.10    1.00
   7  -9   3    1.10    1.00
   7  -9   3    0.70    0.80
   8  -9   3   14.00    1.40
   8  -9   3   13.70    1.50
   9  -9   3    9.60    1.30
   9  -9   3   12.60    1.60
  10  -9   3    3.60    1.10
  10  -9   3    5.00    1.30
  11  -9   3    0.10    1.00
  12   8  -3    1.20    1.70
  11   8  -3    5.30    1.90
  10   8  -3    3.60    1.60
   9   8  -3    8.90    1.90
   8   8  -3   18.20    2.20
   7   8  -3   -0.80    1.20
   6   8  -3    6.90    1.50
  -6  -8   3    7.40    0.70
   5   8  -3    1.30    1.10
  -5  -8   3    2.70    0.50
   4   8  -3    0.80    1.00
  -4  -8   3    0.00    0.40
  -4  -8   3    0.20    0.70
   3   8  -3    8.90    1.20
  -3  -8   3    5.70    0.90
  -3  -8   3    6.10    0.60
   2   8  -3    1.00    0.80
  -2  -8   3    0.70    0.40
  -2  -8   3    0.50    0.60
   1   8  -3   68.39    2.10
  -1  -8   3   71.09    2.50
  -1  -8   3   63.99    1.70
   0   8  -3    0.90    0.50
   0  -8   3    0.40    0.50
   0  -8   3    1.20    0.60
  -1   8  -3   65.59    1.70
   1  -8   3   68.29    2.30
   1  -8   3   70.79    2.00
   2  -8   3    0.80    0.60
   2  -8   3    0.50    0.60
   3  -8   3    6.20    0.80
   3  -8   3    6.20    0.90
   4  -8   3    1.20    0.80
   4  -8   3    0.80    0.60
   5  -8   3    4.00    0.80
   5  -8   3    2.10    0.90
   6  -8   3    7.90    1.00
   6  -8   3    7.80    1.20
   7  -8   3    0.20    0.80
   7  -8   3   -0.40    0.90
   8  -8   3   22.30    1.90
   8  -8   3   20.50    1.80
   9  -8   3    7.50    1.40
   9  -8   3    6.80    1.20
  10  -8   3    2.10    1.00
  11  -8   3    2.10    1.10
  12  -8   3    0.00    1.00
  12   7  -3   -1.00    1.60
  11   7  -3    0.80    1.50
  10   7  -3    3.00    1.60
   9   7  -3   -0.30    1.20
   8   7  -3    5.30    1.60
   7   7  -3    8.80    1.60
   6   7  -3    0.40    1.00
   5   7  -3   12.00    1.50
  -5  -7   3    9.90    0.80
   4   7  -3   65.79    2.60
  -4  -7   3   64.99    1.50
  -4  -7   3   67.29    2.50
   3   7  -3   16.40    1.40
  -3  -7   3   11.30    1.00
  -3  -7   3   17.40    0.90
   2   7  -3   43.30    1.70
  -2  -7   3   43.10    1.20
  -2  -7   3   39.80    2.00
   1   7  -3   22.90    1.20
  -1  -7   3   24.70    1.70
  -1  -7   3   23.50    1.00
   0   7  -3   -0.10    0.50
   0  -7   3   -0.20    0.40
   0  -7   3    0.60    0.50
  -1   7  -3   22.70    0.80
   1  -7   3   23.10    1.10
   1  -7   3   22.90    1.50
   2  -7   3   45.50    1.60
   2  -7   3   45.60    1.80
   3  -7   3   16.50    1.10
   3  -7   3   16.70    1.40
   4  -7   3   66.99    2.30
   4  -7   3   63.49    2.20
  -5   7  -3   11.80    0.80
   5  -7   3    9.60    1.00
   5  -7   3    9.20    1.10
   6  -7   3    1.10    0.70
   6  -7   3    0.80    0.80
   6  -7   3    0.30    0.70
   7  -7   3    9.10    1.20
   7  -7   3    7.20    1.10
   7  -7   3    8.70    1.00
   8  -7   3    6.60    1.20
   8  -7   3    5.80    1.10
   9  -7   3    0.70    1.00
   9  -7   3    0.30    0.80
  10  -7   3    3.50    1.10
  11  -7   3    0.90    1.00
  12  -7   3    0.90    1.10
  12   6  -3    2.00    1.60
  11   6  -3    3.40    1.70
  10   6  -3    0.70    1.50
   9   6  -3    7.90    1.60
   8   6  -3   -0.30    1.10
   7   6  -3    3.30    1.20
   6   6  -3   25.70    2.00
   5   6  -3    0.10    0.80
   4   6  -3   61.59    2.30
  -4  -6   3   60.09    1.40
   3   6  -3   -0.20    0.70
  -3  -6   3    0.30    0.50
  -3  -6   3   -0.10    0.30
   2   6  -3  138.79    3.50
  -2  -6   3  139.69    3.40
  -2  -6   3  135.39    2.50
   1   6  -3   14.20    1.00
  -1  -6   3   14.20    0.80
  -1  -6   3   15.70    1.50
   0   6  -3  147.59    3.20
   0  -6   3  142.99    3.40
   0  -6   3  142.29    2.80
  -1   6  -3   14.70    0.60
   1  -6   3   16.50    1.40
   1  -6   3   15.40    0.90
   2  -6   3  136.29    3.00
   2  -6   3  134.69    3.20
   3  -6   3    0.30    0.60
   3  -6   3    0.80    0.50
  -4   6  -3   58.49    1.40
   4  -6   3   60.59    2.00
   4  -6   3   62.49    2.20
   5  -6   3   -0.20    0.70
   5  -6   3    0.30    0.60
   5  -6   3    0.00    0.60
   6  -6   3   26.20    1.80
   6  -6   3   27.00    1.70
   6  -6   3   25.40    1.30
   7  -6   3    3.40    0.90
   7  -6   3    3.40    0.90
   7  -6   3    3.00    1.00
   8  -6   3    0.40    0.80
   8  -6   3   -0.30    0.90
   8  -6   3   -0.20    0.90
   9  -6   3    8.40    1.30
  10  -6   3    1.90    1.00
  11  -6   3    0.60    1.00
  12  -6   3    2.50    1.20
  12   5  -3    1.00    1.70
  11   5  -3    0.00    1.50
  10   5  -3    1.60    1.50
   9   5  -3   34.00    2.60
   8   5  -3   14.60    1.90
   7   5  -3    3.20    1.30
   6   5  -3   19.30    1.70
   5   5  -3   40.10    2.10
   4   5  -3   65.99    2.40
   3   5  -3    7.20    0.90
  -3  -5   3    7.70    0.60
   2   5  -3   99.39    2.70
  -2  -5   3  102.29    2.70
  -2  -5   3   97.89    1.90
   1   5  -3    2.10    0.60
  -1  -5   3    2.70    0.40
  -1  -5   3    1.90    0.50
   0   5  -3    0.10    0.40
   0  -5   3    0.30    0.50
   0  -5   3    0.60    0.40
  -1   5  -3    2.70    0.30
   1  -5   3    2.40    0.50
   1  -5   3    2.30    0.50
   2  -5   3  103.69    2.40
   2  -5   3  100.89    2.60
   3  -5   3    7.70    0.70
   3  -5   3    7.20    0.80
   4  -5   3   62.69    1.70
   4  -5   3   65.89    2.20
   4  -5   3   64.29    2.00
   5  -5   3   41.40    1.50
   5  -5   3   40.60    1.90
   5  -5   3   45.80    1.80
   6  -5   3   21.90    1.60
   6  -5   3   19.50    1.50
   6  -5   3   19.00    1.20
   7  -5   3    2.20    0.90
   7  -5   3    2.30    0.80
   7  -5   3    3.50    0.90
   8  -5   3   15.70    1.50
   8  -5   3   10.60    1.30
   9  -5   3   37.10    2.40
   9  -5   3   30.90    1.90
  10  -5   3    0.80    0.90
  10  -5   3    0.60    1.10
  11  -5   3   -0.20    1.00
  12  -5   3    1.10    1.10
  13   4  -3    1.30    1.70
  12   4  -3    1.30    1.60
  11   4  -3    6.80    1.90
  10   4  -3   -0.50    1.30
   9   4  -3    3.40    1.50
   8   4  -3    1.80    1.30
   7   4  -3    7.90    1.40
   6   4  -3    1.30    0.90
   5   4  -3   31.30    1.80
   4   4  -3   34.20    1.70
   3   4  -3   11.50    1.10
  -3  -4   3   12.80    0.50
   2   4  -3   48.80    1.70
  -2  -4   3   48.00    1.00
  -2  -4   3   50.19    1.80
   1   4  -3   89.39    2.20
  -1  -4   3   87.39    2.30
  -1  -4   3   87.99    1.70
   0   4  -3   24.70    0.90
   0  -4   3   24.60    0.90
   0  -4   3   31.80    1.50
   1  -4   3   91.29    2.30
   1  -4   3   91.09    2.00
   1  -4   3   87.99    1.80
   2  -4   3   49.20    1.40
   2  -4   3   49.90    1.70
   3  -4   3   13.00    0.70
   3  -4   3   13.30    1.20
   3  -4   3   14.80    1.00
   4  -4   3   34.50    1.60
   4  -4   3   34.60    1.50
   4  -4   3   34.90    1.20
   5  -4   3   31.90    1.70
   5  -4   3   31.00    1.50
   5  -4   3   29.70    1.30
   6  -4   3    0.70    0.70
   6  -4   3    1.00    0.80
   6  -4   3    0.50    0.80
   7  -4   3   10.40    1.20
   7  -4   3    8.80    1.10
   8  -4   3    4.40    1.00
   8  -4   3    4.10    1.10
   9  -4   3    2.80    1.00
   9  -4   3    3.70    1.20
  10  -4   3    0.90    1.10
  10  -4   3    1.00    1.00
  11  -4   3    4.00    1.20
  11  -4   3    5.60    1.40
  12  -4   3    0.70    1.10
  13  -4   3    1.20    1.20
  13   3  -3    0.80    1.60
  12   3  -3    1.70    1.60
  11   3  -3    2.30    1.60
  10   3  -3   10.50    1.90
   9   3  -3   15.80    2.00
   8   3  -3    3.30    1.40
   7   3  -3    6.60    1.30
   6   3  -3    1.50    1.00
   5   3  -3   19.10    1.50
   4   3  -3    0.30    0.70
   3   3  -3   13.10    1.20
   2   3  -3    3.30    0.70
  -2  -3   3    2.40    0.50
   1   3  -3  127.89    2.90
  -1  -3   3  119.29    2.90
  -1  -3   3  125.99    2.10
   0   3  -3    0.20    0.40
   0  -3   3    0.30    0.40
   1  -3   3  127.09    2.80
   1  -3   3  126.69    2.50
   1  -3   3  127.59    2.50
   2  -3   3    2.30    0.50
   2  -3   3    2.80    0.30
   2  -3   3    2.30    0.50
   3  -3   3   12.30    0.90
   3  -3   3   11.60    0.80
   3  -3   3   13.20    1.00
   4  -3   3    0.80    0.60
   4  -3   3    0.90    0.50
   4  -3   3    1.00    0.50
   5  -3   3   17.40    1.20
   5  -3   3   18.00    1.20
   5  -3   3   19.90    1.40
   6  -3   3    0.50    0.60
   6  -3   3    0.50    0.70
   7  -3   3    7.50    1.10
   7  -3   3    5.50    1.00
   8  -3   3    3.10    1.00
   8  -3   3    5.80    1.20
   9  -3   3   14.10    1.50
   9  -3   3   16.30    1.70
  10  -3   3   10.30    1.60
  10  -3   3    7.60    1.40
  11  -3   3    1.50    1.10
  11  -3   3    1.20    1.30
  12  -3   3    1.80    1.40
  12  -3   3    1.20    1.20
  13  -3   3   -0.50    1.10
  13   2  -3    2.20    1.70
  12   2  -3   12.80    2.20
  11   2  -3    7.80    1.80
  10   2  -3    5.50    1.70
   9   2  -3   11.40    1.80
   8   2  -3   18.00    1.90
   7   2  -3   27.90    2.00
   6   2  -3    0.50    1.00
   5   2  -3   55.69    2.30
   4   2  -3   17.90    1.30
   3   2  -3    0.80    0.70
   2   2  -3   82.29    2.30
   1   2  -3  403.76    8.00
  -1  -2   3  410.76    7.40
   0  -2   3 1000.70   18.40
   0  -2   3  984.40   15.10
   0  -2   3  953.70   17.60
   1  -2   3  397.46    7.30
   1  -2   3  405.86    7.60
   1  -2   3  402.16    6.50
   2  -2   3   77.29    1.80
   2  -2   3   78.39    1.80
   2  -2   3   79.09    2.00
   3  -2   3    1.30    0.50
   3  -2   3    1.40    0.50
   4  -2   3   19.10    1.10
   4  -2   3   19.40    1.20
   5  -2   3   56.89    2.10
   5  -2   3   52.79    1.90
   6  -2   3    0.50    0.60
   6  -2   3    0.40    0.80
   7  -2   3   28.20    1.90
   7  -2   3   27.20    1.70
   8  -2   3   16.10    1.60
   8  -2   3   18.20    1.80
   9  -2   3   11.50    1.40
   9  -2   3   14.00    1.60
  10  -2   3    4.50    1.20
  10  -2   3    3.80    1.40
  11  -2   3    9.90    1.70
  11  -2   3    9.00    1.50
  12  -2   3   10.60    1.70
  12  -2   3   12.80    1.90
  13  -2   3    1.30    1.30
  13   1  -3    2.50    1.70
  12   1  -3    0.00    1.40
  11   1  -3    2.00    1.40
  10   1  -3    4.10    1.50
   9   1  -3   47.30    2.70
   8   1  -3    2.30    1.30
   7   1  -3   13.20    1.50
   6   1  -3   39.60    2.10
   5   1  -3   66.89    2.50
   4   1  -3   29.70    1.60
   4   1  -3   30.10    0.90
   3   1  -3   70.49    1.40
   3   1  -3   70.09    2.20
   2   1  -3    5.40    0.40
   2   1  -3    5.40    0.80
   1   1  -3    3.10    0.50
  -1  -1   3    2.70    0.40
   0  -1   3   -0.60    0.30
   1  -1   3    3.90    0.50
   1  -1   3    2.70    0.40
   2  -1   3    5.40    0.60
   2  -1   3    3.90    0.50
   3  -1   3   74.49    2.10
   3  -1   3   72.69    1.90
   4  -1   3   29.00    1.30
   4  -1   3   30.00    1.40
   5  -1   3   70.29    2.30
   5  -1   3   67.89    2.30
   6  -1   3   34.40    1.90
   6  -1   3   37.80    1.80
   7  -1   3    8.60    1.10
   7  -1   3   10.40    1.30
   8  -1   3    1.40    1.10
   8  -1   3    0.50    0.80
   9  -1   3   50.79    2.70
   9  -1   3   45.40    2.50
  10  -1   3    1.00    1.00
  10  -1   3    2.50    1.20
  11  -1   3    1.10    1.10
  11  -1   3    1.00    1.30
  12  -1   3   -0.20    1.30
  12  -1   3    0.40    1.10
  13  -1   3    3.00    1.50
  13  -1   3    1.80    1.30
  13   0  -3    1.10    1.70
  12   0  -3    1.00    1.60
  11   0  -3    0.30    1.30
  10   0  -3   -0.50    1.20
   9   0  -3   -0.10    1.20
   8   0  -3   -0.50    1.10
   7   0  -3    0.20    1.10
   7   0  -3    0.20    0.80
   6   0  -3    0.00    0.90
   6   0  -3    0.00    0.60
   6   0  -3    0.00    0.70
   5   0  -3    0.30    0.80
   5   0  -3   -0.10    0.60
   5   0  -3   -0.20    0.50
   4   0  -3    0.10    0.40
   4   0  -3    0.00    0.70
   3   0  -3    0.30    0.30
   3   0  -3   -0.60    0.60
   2   0  -3   -0.50    0.30
   2   0  -3   -0.40    0.60
   1   0  -3   -0.20    0.20
  -1   0   3    0.00    0.20
  -1   0   3    0.10    0.40
   0   0   3   -1.30    0.40
   0   0   3   -0.20    0.20
   1   0   3    0.00    0.30
   2   0   3   -0.30    0.40
   2   0   3    0.10    0.50
   3   0   3    0.20    0.50
   3   0   3   -0.30    0.40
   4   0   3    0.30    0.60
   4   0   3   -0.40    0.50
   5   0   3    0.20    0.70
   5   0   3   -0.10    0.60
   6   0   3    0.70    0.70
   6   0   3   -0.10    0.80
   7   0   3   -1.50    0.90
   7   0   3   -0.20    0.70
   8   0   3    0.70    0.80
   8   0   3    0.40    1.00
   9   0   3    0.00    0.90
   9   0   3   -0.40    1.00
  10   0   3    0.10    1.00
  10   0   3    1.00    1.20
  11   0   3   -0.70    1.00
  11   0   3    1.40    1.40
  12   0   3    0.30    1.30
  12   0   3    1.60    1.20
  13   0   3    1.30    1.50
  13   0   3    0.30    1.30
  13  -1  -3    0.80    1.60
  12  -1  -3   -1.20    1.30
  11  -1  -3    0.10    1.40
  10  -1  -3    0.90    1.30
   9  -1  -3   57.79    2.70
   9  -1  -3   46.40    2.70
   8  -1  -3    0.90    0.80
   8  -1  -3    2.30    1.20
   7  -1  -3   11.80    1.50
   7  -1  -3   10.80    1.10
   7  -1  -3   11.00    1.00
   6  -1  -3   38.00    1.40
   6  -1  -3   36.70    1.80
   6  -1  -3   38.60    2.00
   5  -1  -3   70.69    1.80
   5  -1  -3   70.59    2.40
   5  -1  -3   65.19    2.20
   4  -1  -3   30.50    1.30
   4  -1  -3   30.80    1.10
   4  -1  -3   30.80    1.50
   3  -1  -3   73.89    2.10
   3  -1  -3   72.79    1.90
   3  -1  -3   70.69    1.60
   2  -1  -3    6.20    0.80
   2  -1  -3    5.40    0.40
   1  -1  -3    3.20    0.30
  -1   1   3    3.10    0.50
   0   1   3    0.30    0.20
   0   1   3   -0.80    0.40
   1   1   3    2.80    0.40
   2   1   3    4.30    0.50
   2   1   3    4.70    0.70
   3   1   3   70.99    2.10
   3   1   3   70.59    2.00
   4   1   3   29.60    1.50
   4   1   3   30.10    1.40
   5   1   3   68.69    2.30
   5   1   3   67.19    2.30
   6   1   3   35.60    1.90
   6   1   3   35.60    1.90
   7   1   3   10.70    1.40
   7   1   3   10.70    1.20
   8   1   3    0.90    0.90
   8   1   3    1.60    1.10
   9   1   3   47.20    2.70
   9   1   3   51.79    2.70
  10   1   3    1.00    1.10
  10   1   3    0.70    1.30
  11   1   3    1.50    1.20
  11   1   3    1.90    1.40
  12   1   3    0.50    1.30
  12   1   3    0.40    1.30
  13   1   3    1.70    1.40
  13   1   3    2.60    1.60
  13  -2  -3   -0.20    1.50
  12  -2  -3   15.50    2.20
  11  -2  -3    8.90    1.80
  10  -2  -3    5.30    1.30
  10  -2  -3    5.30    1.50
   9  -2  -3   13.00    1.40
   9  -2  -3   10.80    1.70
   8  -2  -3   18.50    1.80
   8  -2  -3   19.00    1.80
   8  -2  -3   17.60    1.30
   7  -2  -3   27.20    1.50
   7  -2  -3   27.00    1.90
   7  -2  -3   27.00    1.80
   6  -2  -3    1.60    0.60
   6  -2  -3    1.80    1.00
   6  -2  -3    0.40    0.60
   5  -2  -3   59.99    1.80
   5  -2  -3   54.49    2.10
   5  -2  -3   56.49    2.00
   4  -2  -3   18.30    1.30
   4  -2  -3   20.00    1.00
   4  -2  -3   19.60    1.10
   3  -2  -3    1.30    0.40
   3  -2  -3    1.30    0.70
   3  -2  -3    1.10    0.40
   2  -2  -3   79.69    1.70
   2  -2  -3   79.79    1.70
  -2   2   3   79.99    2.10
   1  -2  -3  404.76    6.60
  -1   2   3  405.06    7.90
   0   2   3 1012.70   17.00
   0   2   3  968.30   18.70
   1   2   3  405.06    7.20
   1   2   3  399.96    7.90
   2   2   3   78.19    2.00
   2   2   3   75.69    2.10
   3   2   3    1.70    0.70
   3   2   3    1.00    0.50
   4   2   3   18.00    1.30
   4   2   3   21.80    1.30
   5   2   3   54.69    2.10
   5   2   3   55.29    2.20
   6   2   3    0.70    0.70
   6   2   3    1.60    0.90
   7   2   3   28.50    1.90
   7   2   3   29.00    1.90
   8   2   3   14.60    1.50
   8   2   3   19.00    1.80
   9   2   3    9.90    1.30
   9   2   3   13.80    1.80
  10   2   3    3.30    1.20
  10   2   3    4.00    1.40
  11   2   3    7.60    1.70
  11   2   3    6.30    1.50
  12   2   3   11.80    1.80
  12   2   3   12.50    2.00
  13   2   3    2.40    1.60
  13  -3  -3    0.90    1.60
  12  -3  -3    1.10    1.40
  11  -3  -3    0.70    1.10
  11  -3  -3    1.60    1.50
  10  -3  -3    8.20    1.70
  10  -3  -3    6.40    1.20
   9  -3  -3   15.10    1.50
   9  -3  -3   18.20    1.80
   9  -3  -3   15.60    1.40
   8  -3  -3    3.10    0.90
   8  -3  -3    3.60    1.30
   8  -3  -3    4.50    1.00
   7  -3  -3    7.30    0.90
   7  -3  -3    5.40    0.90
   7  -3  -3    7.40    1.30
   6  -3  -3    0.30    0.60
   6  -3  -3    0.90    0.70
   6  -3  -3    1.20    0.90
   5  -3  -3   18.50    1.40
   5  -3  -3   19.30    1.20
   5  -3  -3   18.10    1.20
   4  -3  -3    0.90    0.50
   4  -3  -3    1.00    0.50
   4  -3  -3    1.20    0.80
   3  -3  -3   14.10    0.90
   3  -3  -3   13.70    0.90
  -3   3   3   12.80    1.10
   2  -3  -3    2.60    0.30
   2  -3  -3    3.30    0.50
  -2   3   3    2.50    0.60
   1  -3  -3  126.29    2.50
  -1   3   3  125.19    2.90
   0  -3  -3   -0.10    0.30
   0   3   3   -0.90    0.60
   1   3   3  135.99    3.00
   1   3   3  168.38    3.60
   2   3   3    2.80    0.70
   2   3   3    2.20    0.50
   3   3   3   13.90    1.10
   3   3   3   14.00    1.10
   4   3   3    0.80    0.70
   4   3   3    0.20    0.50
   5   3   3   16.50    1.30
   5   3   3   18.40    1.40
   6   3   3    0.20    0.70
   6   3   3    1.20    0.80
   7   3   3    6.80    1.30
   7   3   3    5.70    1.00
   8   3   3    4.60    1.20
   8   3   3    2.60    1.00
   9   3   3   16.60    1.90
   9   3   3   16.50    1.70
  10   3   3    7.00    1.40
  10   3   3    6.60    1.60
  11   3   3    1.40    1.50
  12   3   3    1.40    1.50
  13   3   3   -0.30    1.40
  13  -4  -3   -0.20    1.60
  12  -4  -3   -1.60    1.00
  12  -4  -3   -0.30    1.50
  11  -4  -3    4.50    1.20
  11  -4  -3    5.30    1.60
  10  -4  -3    1.00    1.00
  10  -4  -3    1.80    1.00
  10  -4  -3   -0.40    1.30
   9  -4  -3    3.00    1.00
   9  -4  -3    3.20    1.30
   9  -4  -3    3.20    1.00
   8  -4  -3    0.90    0.90
   8  -4  -3    2.70    0.90
   8  -4  -3    2.10    1.30
   7  -4  -3    9.30    1.00
   7  -4  -3    9.70    1.40
   7  -4  -3   10.10    1.10
   6  -4  -3    1.10    0.90
   6  -4  -3    1.10    0.70
   6  -4  -3    1.50    0.70
   5  -4  -3   30.40    1.60
   5  -4  -3   32.70    1.50
   5  -4  -3   33.60    1.50
  -5   4   3   32.60    1.70
   4  -4  -3   34.80    1.40
   4  -4  -3   35.00    1.40
  -4   4   3   35.30    1.60
   3  -4  -3   13.40    0.80
   3  -4  -3   13.70    1.00
  -3   4   3   11.40    1.10
   2  -4  -3   51.09    1.30
   2  -4  -3   50.39    1.50
  -2   4   3   48.50    1.70
   1  -4  -3   89.89    1.80
   1  -4  -3   92.19    2.10
  -1   4   3   91.39    2.30
   0  -4  -3   24.40    1.10
   0  -4  -3   23.60    0.90
   0   4   3   23.90    1.30
   1   4   3   88.79    2.40
   2   4   3   47.90    1.80
   3   4   3   11.20    1.00
   3   4   3   11.50    1.10
   4   4   3   34.50    1.60
   4   4   3   33.80    1.70
   5   4   3   31.10    1.70
   5   4   3   29.00    1.70
   6   4   3    1.50    1.00
   6   4   3    1.50    0.80
   7   4   3    9.40    1.20
   7   4   3   13.00    1.60
   8   4   3    2.60    1.10
   8   4   3    3.00    1.30
   9   4   3    1.70    1.10
   9   4   3    2.90    1.20
  10   4   3    1.30    1.40
  11   4   3    4.80    1.70
  12   4   3    0.00    1.40
  13   4   3    2.10    1.60
  12  -5  -3   -0.20    1.50
  12  -5  -3    1.10    1.20
  11  -5  -3    0.20    1.40
  11  -5  -3    0.10    1.00
  10  -5  -3   -0.10    0.90
  10  -5  -3    0.20    1.30
  10  -5  -3   -0.10    1.00
   9  -5  -3   32.00    1.90
   9  -5  -3   37.90    2.30
   9  -5  -3   32.80    2.20
   8  -5  -3   12.90    1.30
   8  -5  -3   12.30    1.30
   8  -5  -3   15.80    1.70
   7  -5  -3    2.20    1.20
   7  -5  -3    1.80    0.70
   7  -5  -3    1.80    0.80
  -7   5   3    3.40    1.10
   6  -5  -3   23.20    1.50
   6  -5  -3   20.90    1.40
  -6   5   3   23.00    1.60
   5  -5  -3   41.90    1.70
   5  -5  -3   44.30    1.70
  -5   5   3   42.60    1.80
   4  -5  -3   67.79    2.00
   4  -5  -3   67.29    1.90
  -4   5   3   65.79    2.20
   3  -5  -3    6.50    0.70
   3  -5  -3    6.20    0.50
  -3   5   3    9.40    0.90
   2  -5  -3  103.69    2.20
   2  -5  -3  103.39    2.40
  -2   5   3  103.89    2.60
   1  -5  -3    3.10    0.30
   1  -5  -3    2.60    0.50
  -1   5   3    3.30    0.70
   0  -5  -3    0.00    0.40
   0  -5  -3   -0.50    0.30
   0   5   3    1.00    0.70
  -1  -5  -3    2.40    0.50
   1   5   3    2.90    0.80
   2   5   3   99.09    2.80
   3   5   3    9.50    1.10
   4   5   3   64.39    2.40
   5   5   3   41.80    2.10
   6   5   3   19.00    1.80
   7   5   3    3.40    1.20
   8   5   3   13.10    1.80
   9   5   3   35.90    2.50
  10   5   3    0.70    1.40
  11   5   3    0.00    1.40
  12   5   3    1.70    1.50
  12  -6  -3    2.20    1.20
  11  -6  -3    1.10    0.90
  11  -6  -3    0.00    1.40
  11  -6  -3    1.00    1.10
 -11   6   3    2.40    1.40
  10  -6  -3    0.00    1.30
  10  -6  -3    1.90    1.00
  10  -6  -3    0.60    1.00
 -10   6   3    1.00    1.20
   9  -6  -3   10.90    1.60
   9  -6  -3    8.10    1.20
   9  -6  -3   11.10    1.30
  -9   6   3    9.80    1.50
   8  -6  -3    0.60    0.90
   8  -6  -3   -0.40    0.70
  -8   6   3    1.50    1.10
   7  -6  -3    4.60    1.00
   7  -6  -3    4.10    0.90
  -7   6   3    3.50    1.10
   6  -6  -3   30.10    1.60
   6  -6  -3   27.10    1.70
  -6   6   3   27.80    1.70
   5  -6  -3   -0.30    0.60
   5  -6  -3    0.20    0.50
  -5   6   3   -1.10    0.70
   4  -6  -3   60.19    1.80
   4  -6  -3   63.39    2.00
  -4   6   3   61.59    2.10
   3  -6  -3    0.20    0.40
   3  -6  -3   -0.40    0.50
  -3   6   3   -0.60    0.70
   2  -6  -3  137.99    3.10
   2  -6  -3  142.09    2.90
  -2   6   3  140.89    3.40
   1  -6  -3   14.40    0.90
   1  -6  -3   14.40    1.10
  -1   6   3   12.80    1.20
   0  -6  -3  151.48    3.10
   0  -6  -3  151.48    3.10
   0   6   3  148.49    3.60
  -1  -6  -3   15.70    1.00
   1   6   3   16.00    1.30
   2   6   3  135.09    3.50
   3   6   3    0.10    0.70
   4   6   3   59.89    2.40
   5   6   3   -0.20    0.90
   6   6   3   26.40    2.00
   7   6   3    2.80    1.20
   8   6   3    0.70    1.20
   9   6   3    8.80    1.70
  10   6   3   -0.80    1.40
  11   6   3    2.10    1.60
  12   6   3    0.50    1.60
  12  -7  -3    0.00    1.00
  11  -7  -3    0.20    1.00
  11  -7  -3    0.80    1.10
  10  -7  -3    2.50    1.00
  10  -7  -3    2.10    1.10
 -10   7   3    3.70    1.30
   9  -7  -3   -0.40    0.80
   9  -7  -3   -0.10    0.90
  -9   7   3    0.30    1.10
   8  -7  -3    6.10    1.10
   8  -7  -3    7.10    1.20
  -8   7   3    7.10    1.30
   7  -7  -3    8.70    1.20
   7  -7  -3    7.80    1.00
  -7   7   3    8.40    1.30
   6  -7  -3    1.00    0.60
   6  -7  -3    1.00    0.80
  -6   7   3    2.60    1.00
   5  -7  -3   10.90    1.10
   5  -7  -3   10.90    1.10
  -5   7   3    9.60    1.10
   4  -7  -3   68.49    2.10
   4  -7  -3   70.79    2.20
  -4   7   3   67.99    2.30
   3  -7  -3   16.80    1.10
   3  -7  -3   15.90    1.10
  -3   7   3   16.90    1.40
   2  -7  -3   45.70    1.70
   2  -7  -3   44.10    1.40
  -2   7   3   42.50    1.80
   1  -7  -3   24.40    1.20
   1  -7  -3   24.00    1.30
  -1   7   3   24.80    1.40
   0  -7  -3   -0.20    0.40
   0  -7  -3   -0.30    0.40
   0   7   3    1.30    0.80
  -1  -7  -3   24.90    1.20
  -1  -7  -3   23.50    1.30
   1   7   3   22.00    1.40
  -2  -7  -3   43.70    1.50
   2   7   3   42.60    1.90
   3   7   3   16.30    1.40
   4   7   3   65.59    2.60
   5   7   3   10.50    1.40
   6   7   3    1.60    1.00
   7   7   3    8.70    1.60
   8   7   3    5.90    1.60
   9   7   3   -0.60    1.10
  10   7   3    2.00    1.50
  11   7   3    0.30    1.40
  12   7   3    0.60    1.50
  12  -8  -3    0.70    1.10
  12  -8  -3    0.50    1.20
  11  -8  -3    4.10    1.20
  11  -8  -3    3.40    1.30
  10  -8  -3    2.20    1.10
  10  -8  -3    2.70    1.00
   9  -8  -3    9.70    1.40
   9  -8  -3    7.00    1.20
  -9   8   3    9.30    1.40
   8  -8  -3   23.10    1.90
   8  -8  -3   22.10    1.80
  -8   8   3   25.70    2.00
   7  -8  -3    0.80    0.70
   7  -8  -3    0.30    0.90
  -7   8   3    0.30    1.00
   6  -8  -3    7.60    1.10
   6  -8  -3    6.90    0.90
  -6   8   3   10.10    1.20
   5  -8  -3    3.40    0.90
   5  -8  -3    2.20    0.60
  -5   8   3    4.10    1.00
   4  -8  -3    0.30    0.70
   4  -8  -3    0.30    0.50
  -4   8   3   -0.30    0.80
   3  -8  -3    5.60    0.80
   3  -8  -3    6.00    0.60
  -3   8   3    8.30    1.10
   2  -8  -3    0.50    0.40
   2  -8  -3   -0.50    0.60
  -2   8   3    0.40    0.80
   1  -8  -3   66.29    1.90
   1  -8  -3   68.19    2.10
  -1   8   3   66.49    2.20
   0  -8  -3    1.90    0.60
   0  -8  -3    1.00    0.50
   0   8   3    2.40    0.80
  -1  -8  -3   70.79    2.00
  -1  -8  -3   70.39    2.20
   1   8   3   67.99    2.30
  -2  -8  -3    0.80    0.60
   2   8   3    0.30    0.80
  -3  -8  -3    5.30    0.80
   3   8   3    7.90    1.20
   4   8   3    1.00    1.00
   5   8   3    3.30    1.20
   6   8   3    9.40    1.50
   7   8   3    0.30    1.00
   8   8   3   20.80    2.30
   9   8   3    7.50    1.70
  10   8   3    0.70    1.50
  11   8   3    5.70    1.90
  12   8   3    1.60    1.70
  11  -9  -3   -0.10    1.20
  11  -9  -3    1.20    1.00
  10  -9  -3    6.10    1.40
  10  -9  -3    3.30    1.10
   9  -9  -3   10.30    1.50
   9  -9  -3   11.50    1.40
   8  -9  -3   12.10    1.20
   8  -9  -3   15.70    1.60
  -8   9   3   16.20    1.80
   7  -9  -3    0.60    0.70
   7  -9  -3    2.10    0.90
  -7   9   3    1.80    1.10
   6  -9  -3    1.10    0.60
   6  -9  -3    1.70    0.90
  -6   9   3    2.30    1.00
   5  -9  -3    0.10    0.60
   5  -9  -3   -0.40    0.80
  -5   9   3    1.30    0.90
   4  -9  -3   18.90    1.50
   4  -9  -3   19.80    1.40
  -4   9   3   20.70    1.60
   3  -9  -3    5.40    0.90
   3  -9  -3    4.50    0.60
  -3   9   3    4.70    1.00
   2  -9  -3   19.80    1.40
   2  -9  -3   18.50    1.20
  -2   9   3   16.50    1.30
   1  -9  -3   46.20    1.90
   1  -9  -3   46.10    1.70
  -1   9   3   45.70    1.90
   0  -9  -3   -0.60    0.60
   0  -9  -3    0.00    0.50
   0   9   3   -0.10    0.80
  -1  -9  -3   41.50    1.70
  -1  -9  -3   45.40    1.90
   1   9   3   44.80    1.90
  -2  -9  -3   14.70    1.50
  -2  -9  -3   16.10    1.30
   2   9   3   17.30    1.40
  -3  -9  -3    5.10    0.80
   3   9   3    5.30    1.10
  -4  -9  -3   22.70    1.50
   4   9   3   20.10    1.80
   5   9   3   -0.10    1.00
   6   9   3    1.50    1.10
   7   9   3    0.90    1.10
   8   9   3   15.90    2.20
   9   9   3    8.80    1.90
  10   9   3    1.20    1.60
  11   9   3   -0.50    1.50
  11 -10  -3   -0.60    1.10
  10 -10  -3   -0.40    1.20
   9 -10  -3    1.50    1.20
   9 -10  -3    0.00    0.80
   8 -10  -3    0.70    1.00
   8 -10  -3    1.30    0.80
   7 -10  -3    0.60    0.90
   7 -10  -3   -0.40    0.70
  -7  10   3    0.40    1.00
   6 -10  -3    1.70    0.70
   6 -10  -3    1.90    0.90
  -6  10   3    2.40    1.10
   5 -10  -3   -0.30    0.60
   5 -10  -3   -0.50    0.80
  -5  10   3   -0.30    1.00
   4 -10  -3    1.00    0.80
   4 -10  -3    2.40    0.60
  -4  10   3    2.20    1.00
   3 -10  -3   -0.70    0.70
   3 -10  -3    0.30    0.50
  -3  10   3   -0.20    0.90
   2 -10  -3    5.90    0.90
   2 -10  -3    7.20    0.70
  -2  10   3    5.90    1.10
   1 -10  -3    0.30    0.70
   1 -10  -3    1.20    0.60
  -1  10   3    0.90    0.90
   0 -10  -3    3.20    0.80
   0 -10  -3    4.20    0.70
   0  10   3    3.80    1.00
  -1 -10  -3    1.00    0.70
  -1 -10  -3    1.10    0.70
   1  10   3    0.50    0.90
  -2 -10  -3    5.90    0.80
  -2 -10  -3    5.30    0.80
   2  10   3    8.40    1.20
  -3 -10  -3   -0.20    0.60
  -3 -10  -3   -0.20    0.70
   3  10   3    0.60    0.90
  -4 -10  -3    1.60    0.80
   4  10   3    1.60    1.10
  -5 -10  -3   -1.30    0.80
   5  10   3   -0.10    1.10
   6  10   3    3.60    1.40
   7  10   3    0.50    1.30
   8  10   3    2.00    1.50
   9  10   3    0.70    1.50
  10  10   3    0.60    1.60
  11  10   3    0.30    1.60
  11 -11  -3   -0.60    1.10
  10 -11  -3    0.70    1.30
   9 -11  -3    1.50    1.20
   8 -11  -3    2.40    1.10
   8 -11  -3    0.80    0.80
   7 -11  -3    3.70    0.90
   7 -11  -3    5.00    1.20
   6 -11  -3    0.50    0.90
   6 -11  -3    1.10    0.70
   5 -11  -3    0.20    0.90
   5 -11  -3    0.20    0.60
  -5  11   3   -0.30    1.10
   4 -11  -3    0.40    0.80
   4 -11  -3    0.40    0.60
  -4  11   3    0.00    1.00
   3 -11  -3    0.50    0.80
   3 -11  -3    0.20    0.50
  -3  11   3    0.80    1.00
   2 -11  -3    1.00    0.60
   2 -11  -3    0.40    0.80
  -2  11   3   -0.70    0.90
   1 -11  -3    3.80    0.70
   1 -11  -3    3.80    0.80
  -1  11   3    4.20    1.00
   0 -11  -3    0.40    0.60
   0 -11  -3   -0.70    0.70
   0  11   3   -0.50    0.80
  -1 -11  -3    4.80    0.80
  -1 -11  -3    3.10    0.80
   1  11   3    4.60    1.10
  -2 -11  -3    0.20    0.70
  -2 -11  -3    0.50    0.70
   2  11   3    0.00    1.00
  -3 -11  -3    0.30    0.70
  -3 -11  -3    0.80    0.70
   3  11   3    2.30    1.10
  -4 -11  -3   -1.10    0.80
  -4 -11  -3   -0.70    0.80
   4  11   3    2.10    1.20
  -5 -11  -3   -0.10    0.80
   5  11   3   -0.60    1.10
  -6 -11  -3    0.80    0.90
   6  11   3   -0.70    1.20
   7  11   3    4.40    1.50
   8  11   3    1.30    1.40
   9  11   3    0.70    1.50
  10  11   3    1.20    1.70
  11  11   3    0.80    1.70
  10 -12  -3    0.50    1.30
   9 -12  -3    1.90    1.20
   8 -12  -3    3.40    1.30
   7 -12  -3    0.40    0.70
   7 -12  -3    0.50    1.00
   6 -12  -3    4.90    1.10
   6 -12  -3    4.50    0.90
   5 -12  -3    0.80    0.60
   5 -12  -3    0.60    0.90
   4 -12  -3    0.20    0.60
   4 -12  -3    0.70    0.90
  -4  12   3    0.50    1.00
   3 -12  -3   -0.20    0.60
   3 -12  -3    1.10    0.90
  -3  12   3   -1.50    0.90
   2 -12  -3    0.00    0.60
   2 -12  -3    0.70    0.80
  -2  12   3   -0.30    1.00
   1 -12  -3    4.50    1.00
   1 -12  -3    3.60    0.80
  -1  12   3    5.60    1.10
   0 -12  -3   18.10    1.60
   0 -12  -3   16.90    1.70
   0  12   3   13.10    1.50
  -1 -12  -3    4.20    0.90
  -1 -12  -3    2.00    0.90
   1  12   3    5.00    1.10
  -2 -12  -3   -0.90    0.80
  -2 -12  -3    0.30    0.80
   2  12   3    0.90    1.00
  -3 -12  -3    0.30    0.80
  -3 -12  -3    0.40    0.80
   3  12   3    0.60    1.10
  -4 -12  -3    0.20    0.80
  -4 -12  -3    1.80    0.90
   4  12   3    1.50    1.20
  -5 -12  -3    0.60    0.90
  -5 -12  -3   -0.30    0.90
   5  12   3    0.00    1.20
  -6 -12  -3    4.90    1.00
   6  12   3    5.00    1.50
  -7 -12  -3   -0.50    1.00
   7  12   3   -0.80    1.30
  -8 -12  -3    1.60    1.00
   8  12   3    3.30    1.60
   9  12   3    2.50    1.60
  10  12   3    1.70    1.70
  10 -13  -3    2.60    1.40
   9 -13  -3    0.70    1.20
   8 -13  -3   -0.40    1.10
   7 -13  -3    1.00    1.00
   6 -13  -3   -0.40    0.90
   5 -13  -3   -0.20    0.60
   5 -13  -3   -0.40    0.90
   4 -13  -3    0.00    0.60
   4 -13  -3    1.10    0.90
   3 -13  -3   -0.50    0.70
   3 -13  -3   -0.30    0.60
  -3  13   3   -1.70    0.90
   2 -13  -3    0.00    0.80
   2 -13  -3   -0.50    0.60
  -2  13   3   -0.30    1.00
   1 -13  -3   -0.60    0.80
   1 -13  -3    0.30    0.70
  -1  13   3   -1.50    0.90
   0 -13  -3    0.70    0.80
   0 -13  -3    0.60    0.80
   0  13   3   -0.30    1.00
  -1 -13  -3    0.00    0.90
  -1 -13  -3    0.70    0.80
   1  13   3    0.20    1.00
  -2 -13  -3   -0.50    0.80
  -2 -13  -3   -0.10    0.80
   2  13   3    0.50    1.00
  -3 -13  -3    0.40    0.90
  -3 -13  -3    0.40    0.90
   3  13   3    1.00    1.20
  -4 -13  -3    0.30    0.80
  -4 -13  -3    1.00    1.00
   4  13   3    0.10    1.10
  -5 -13  -3    0.10    0.90
  -5 -13  -3    0.40    0.90
   5  13   3    0.70    1.20
  -6 -13  -3    0.40    1.00
  -6 -13  -3    0.70    0.90
   6  13   3   -0.60    1.30
  -7 -13  -3    0.70    1.10
   7  13   3    2.30    1.40
   8  13   3   -0.20    1.50
   9  13   3    1.90    1.60
  10  13   3    1.40    1.80
   9 -14  -3    0.50    1.30
   8 -14  -3    1.70    1.30
   7 -14  -3   -0.30    1.00
   6 -14  -3    0.80    1.00
   5 -14  -3    0.20    1.00
   4 -14  -3    3.30    1.00
   4 -14  -3    2.00    0.80
   3 -14  -3    2.00    0.80
   3 -14  -3    3.00    1.00
   2 -14  -3    0.20    0.80
   2 -14  -3    0.20    0.70
  -2  14   3   -0.10    0.90
   1 -14  -3    0.90    0.90
   1 -14  -3    0.80    0.80
  -1  14   3    1.20    1.00
   0 -14  -3    8.20    1.20
   0 -14  -3    8.00    1.10
   0  14   3    7.60    1.30
  -1 -14  -3    2.00    0.90
  -1 -14  -3    2.10    0.90
   1  14   3    2.30    1.10
  -2 -14  -3    0.10    0.90
  -2 -14  -3   -0.40    0.80
   2  14   3   -1.00    1.10
  -3 -14  -3    1.40    1.00
  -3 -14  -3    2.40    1.00
   3  14   3    3.30    1.20
  -4 -14  -3    2.10    1.00
  -4 -14  -3    3.00    1.00
   4  14   3    3.70    1.30
  -5 -14  -3    1.70    1.00
  -5 -14  -3   -0.40    0.90
   5  14   3   -0.50    1.20
  -6 -14  -3   -0.40    1.00
  -6 -14  -3    0.70    1.00
   6  14   3   -0.50    1.20
  -7 -14  -3    1.10    1.10
  -7 -14  -3    0.80    1.00
   7  14   3   -0.30    1.40
  -8 -14  -3    3.50    1.20
   8  14   3    1.40    1.60
   9  14   3    1.00    1.70
   9 -15  -3    1.00    1.40
   8 -15  -3   -0.10    1.30
   7 -15  -3    0.40    1.10
   6 -15  -3    0.60    1.00
   5 -15  -3    0.70    1.00
   4 -15  -3    0.50    1.00
   3 -15  -3    0.10    0.90
   2 -15  -3    2.80    1.00
   2 -15  -3    2.40    0.90
   1 -15  -3    0.30    0.80
   1 -15  -3   -0.60    0.90
  -1  15   3    0.10    1.00
   0 -15  -3   -0.90    0.80
   0 -15  -3    0.00    0.90
   0  15   3    0.00    1.00
  -1 -15  -3   -0.20    0.90
  -1 -15  -3   -0.90    0.90
   1  15   3   -0.20    1.10
  -2 -15  -3    1.60    1.00
  -2 -15  -3    2.60    1.00
   2  15   3    2.90    1.20
  -3 -15  -3   -0.20    0.90
  -3 -15  -3   -1.30    0.90
   3  15   3    0.20    1.10
  -4 -15  -3    0.50    1.00
  -4 -15  -3   -0.10    1.00
   4  15   3   -0.30    1.20
  -5 -15  -3    0.00    1.00
  -5 -15  -3    0.40    1.00
   5  15   3   -0.90    1.20
  -6 -15  -3    0.00    1.10
  -6 -15  -3    0.50    1.10
   6  15   3   -0.80    1.40
  -7 -15  -3    1.60    1.10
   7  15   3    0.20    1.50
  -8 -15  -3    2.10    1.20
   8  15   3    0.00    1.60
  -9 -15  -3    2.30    1.20
   9  15   3    3.60    1.80
   8 -16  -3    0.30    1.20
   7 -16  -3   -1.40    1.00
   6 -16  -3    0.10    1.10
   5 -16  -3    2.20    1.10
   4 -16  -3    2.50    1.20
   3 -16  -3   -2.00    1.00
   2 -16  -3    1.00    1.00
   1 -16  -3    1.20    1.00
   1 -16  -3    0.40    0.90
   0 -16  -3    4.20    1.10
   0 -16  -3    4.00    1.00
   0  16   3    4.50    1.20
  -1 -16  -3   -1.00    0.90
  -1 -16  -3    0.60    1.00
   1  16   3    0.10    1.10
  -2 -16  -3    0.90    1.00
  -2 -16  -3    1.10    1.00
   2  16   3    0.30    1.20
  -3 -16  -3   -0.60    1.00
  -3 -16  -3    1.60    1.10
   3  16   3    0.00    1.20
  -4 -16  -3    2.10    1.10
  -4 -16  -3    5.10    1.30
   4  16   3    4.00    1.40
  -5 -16  -3    1.50    1.10
  -5 -16  -3    1.40    1.20
   5  16   3   -0.20    1.30
  -6 -16  -3    0.90    1.10
  -6 -16  -3    1.10    1.10
   6  16   3    0.30    1.40
  -7 -16  -3    1.10    1.20
   7  16   3   -0.60    1.60
  -8 -16  -3    1.40    1.20
   8  16   3    0.90    1.60
   7 -17  -3    0.80    1.20
   6 -17  -3   -0.50    1.10
   5 -17  -3   -0.30    1.10
   4 -17  -3   -0.70    1.00
   3 -17  -3   -0.40    1.00
   2 -17  -3    1.50    1.10
   1 -17  -3   -0.40    0.90
   0 -17  -3   -1.70    0.90
   0 -17  -3    0.50    1.00
  -1 -17  -3   -1.10    0.90
  -1 -17  -3   -1.30    0.90
   1  17   3   -1.70    1.00
  -2 -17  -3   -0.30    1.00
  -2 -17  -3   -1.10    1.00
   2  17   3   -0.50    1.20
  -3 -17  -3    0.60    1.10
  -3 -17  -3    0.90    1.10
   3  17   3    0.20    1.30
  -4 -17  -3    0.90    1.00
  -4 -17  -3    1.20    1.20
   4  17   3   -0.60    1.30
  -5 -17  -3    1.20    1.20
  -5 -17  -3    0.90    1.10
   5  17   3   -0.30    1.40
  -6 -17  -3    0.60    1.20
   6  17   3    0.50    1.40
  -7 -17  -3    2.10    1.30
   7  17   3    0.90    1.60
   6 -18  -3    0.10    1.20
   5 -18  -3    0.60    1.10
   4 -18  -3    1.30    1.20
   3 -18  -3    0.50    1.10
   2 -18  -3    0.30    1.10
   1 -18  -3   -0.10    1.00
   0 -18  -3   -0.90    1.10
  -1 -18  -3    0.20    1.00
  -2 -18  -3   -0.90    1.00
  -2 -18  -3   -0.40    1.00
   2  18   3    1.80    1.30
  -3 -18  -3   -1.20    1.00
  -3 -18  -3   -0.70    1.00
   3  18   3   -0.80    1.10
  -4 -18  -3   -0.30    1.10
  -4 -18  -3   -0.40    1.20
   4  18   3    0.80    1.40
  -5 -18  -3   -1.20    1.20
  -5 -18  -3   -1.60    1.10
   5  18   3   -0.20    1.40
  -6 -18  -3    1.60    1.30
   6  18   3   -0.70    1.40
   5 -19  -3   -0.10    1.20
   4 -19  -3   -0.40    1.10
   3 -19  -3    0.70    1.10
   2 -19  -3   -0.50    1.10
   1 -19  -3   -0.60    1.20
   0 -19  -3    0.60    1.10
  -1 -19  -3    0.60    1.20
  -2 -19  -3   -1.40    1.10
  -3 -19  -3    0.20    1.20
   3  19   3    0.30    1.30
  -4 -19  -3   -0.40    1.20
  -4 -19  -3    1.50    1.30
   4  19   3    0.20    1.30
  -5 -19  -3    0.40    1.20
   5  19   3    1.70    1.60
   3 -20  -3    1.10    1.20
   2 -20  -3   -1.10    1.10
   1 -20  -3   -0.20    1.10
   0 -20  -3    1.10    1.20
  -1 -20  -3   -0.70    1.20
  -2 -20  -3   -0.50    1.10
  -3 -20  -3   -1.90    1.10
  -3 -20   4   -2.20    1.20
  -2 -20   4   -0.30    1.20
  -1 -20   4   -2.10    1.10
   0 -20   4    0.20    1.10
   0 -20   4   -1.10    1.10
   1 -20   4   -1.80    1.00
   1 -20   4   -0.90    1.10
   2 -20   4   -0.60    1.10
   2 -20   4   -1.90    1.00
   3 -20   4   -0.40    1.10
   3 -20   4   -0.80    1.10
  -5 -19   4    0.10    1.30
  -4 -19   4   -1.30    1.20
  -3 -19   4   -1.60    1.10
  -2 -19   4   -1.60    1.10
  -1 -19   4    0.10    1.00
  -1 -19   4   -0.40    1.10
   0 -19   4   -0.60    1.00
   0 -19   4   -2.20    1.00
   1 -19   4   -1.70    1.00
   1 -19   4    0.10    1.10
   2 -19   4    0.50    1.20
   3 -19   4   -0.80    1.10
   3 -19   4   -2.90    0.90
   4 -19   4    0.60    1.20
   4 -19   4   -1.30    0.90
   5 -19   4   -0.70    1.20
   5 -19   4   -2.10    0.90
   6  18  -4   -0.30    1.30
  -6 -18   4    0.70    1.40
   5  18  -4    0.10    1.40
  -5 -18   4   -0.30    1.20
  -4 -18   4   -1.10    1.10
  -3 -18   4   -1.20    1.10
  -2 -18   4   -0.50    1.10
  -1 -18   4   -1.20    0.90
  -1 -18   4   -1.00    1.10
   0 -18   4    0.00    1.00
   0 -18   4   -2.10    1.00
   1 -18   4   -1.50    1.00
   1 -18   4   -0.20    0.90
   2 -18   4   -0.20    1.00
   2 -18   4   -1.30    0.90
   3 -18   4    0.40    1.00
   3 -18   4   -1.30    0.90
   4 -18   4   -0.10    1.20
   4 -18   4   -1.70    0.90
   5 -18   4   -0.50    1.00
   5 -18   4   -0.60    1.20
   6 -18   4   -0.60    0.90
   6 -18   4    0.00    1.30
   7  17  -4    0.80    1.60
  -7 -17   4    0.80    1.40
   6  17  -4    0.20    1.40
  -6 -17   4   -0.90    1.20
   5  17  -4   -0.60    1.30
  -5 -17   4   -0.40    1.20
   4  17  -4    0.40    1.20
  -4 -17   4   -0.30    1.10
  -3 -17   4   -1.80    1.00
  -2 -17   4    0.90    0.90
  -2 -17   4    1.80    1.20
  -1 -17   4    0.20    1.00
  -1 -17   4    0.30    0.90
   0 -17   4    0.40    0.90
   0 -17   4   -0.10    1.00
   1 -17   4   -1.30    0.90
   1 -17   4   -0.30    1.00
   2 -17   4    1.40    1.00
   2 -17   4    1.20    1.10
   3 -17   4   -1.30    0.90
   3 -17   4   -0.70    0.90
   4 -17   4    1.10    1.00
   4 -17   4   -0.70    1.00
   5 -17   4   -0.30    1.00
   5 -17   4    1.10    1.30
   6 -17   4   -0.50    0.90
   6 -17   4    0.20    1.20
   7 -17   4   -1.70    1.20
   7 -17   4   -1.00    0.90
   8  16  -4    0.30    1.60
  -8 -16   4    0.90    1.30
   7  16  -4    0.20    1.40
  -7 -16   4   -0.60    1.20
   6  16  -4    0.20    1.40
  -6 -16   4    1.50    1.30
   5  16  -4    3.60    1.50
  -5 -16   4    0.50    1.20
   4  16  -4    1.20    1.20
  -4 -16   4    1.80    1.20
   3  16  -4    2.40    1.20
  -3 -16   4    0.90    1.10
  -2 -16   4   -0.40    1.00
  -2 -16   4    0.40    0.80
  -1 -16   4    2.70    1.10
  -1 -16   4    4.70    1.00
   0 -16   4    0.20    1.00
   0 -16   4    1.00    0.90
   1 -16   4    4.10    1.10
   1 -16   4    2.80    1.10
   2 -16   4   -1.90    0.80
   2 -16   4    0.60    1.00
   3 -16   4    1.30    1.10
   3 -16   4    0.50    1.00
   4 -16   4   -0.30    0.90
   4 -16   4    0.60    1.10
   5 -16   4    2.50    1.20
   5 -16   4    1.50    1.00
   6 -16   4    0.90    1.20
   6 -16   4    0.20    0.90
   7 -16   4    0.60    1.30
   7 -16   4   -0.80    0.90
   8 -16   4    1.20    1.30
   8 -16   4    0.90    1.00
   9  15  -4    0.70    1.70
  -9 -15   4    1.10    1.30
   8  15  -4    0.50    1.50
  -8 -15   4    0.80    1.20
   7  15  -4    0.20    1.40
  -7 -15   4    0.30    1.20
   6  15  -4   -0.10    1.40
  -6 -15   4    1.30    1.20
   5  15  -4    0.60    1.30
  -5 -15   4    0.60    1.20
   4  15  -4    1.70    1.20
  -4 -15   4   -0.30    1.10
   3  15  -4    0.00    1.00
  -3 -15   4    0.70    0.80
  -3 -15   4   -0.20    1.00
   2  15  -4    1.70    1.00
  -2 -15   4    0.80    1.00
  -2 -15   4    2.60    0.90
  -1 -15   4    1.20    1.00
  -1 -15   4    1.10    0.80
   0 -15   4    0.00    1.00
   0 -15   4    0.30    0.80
   1 -15   4    1.30    0.90
   1 -15   4    1.40    1.00
   2 -15   4    2.40    1.00
   2 -15   4    1.90    1.00
   3 -15   4    0.60    0.90
   3 -15   4    0.70    0.90
   4 -15   4    0.60    0.90
   4 -15   4    0.20    1.00
   5 -15   4    0.70    0.90
   5 -15   4    1.50    1.10
   6 -15   4    0.10    0.90
   6 -15   4    1.90    1.20
   7 -15   4    1.20    0.90
   7 -15   4    0.90    1.20
   8 -15   4    0.30    1.00
   8 -15   4    1.20    1.30
   9 -15   4   -0.90    1.20
   9 -15   4   -0.80    0.90
   9  14  -4   -0.10    1.60
  -9 -14   4    0.40    1.20
   8  14  -4    1.30    1.60
  -8 -14   4    0.80    1.20
   7  14  -4    2.00    1.50
  -7 -14   4    1.80    1.30
   6  14  -4    2.10    1.40
  -6 -14   4    1.00    1.20
   5  14  -4    0.70    1.20
  -5 -14   4    0.20    1.10
   4  14  -4    1.80    1.20
  -4 -14   4    1.10    1.10
   3  14  -4    0.70    1.00
  -3 -14   4    0.10    1.00
  -3 -14   4    1.30    0.70
   2  14  -4   -0.70    0.90
  -2 -14   4   -0.70    0.70
  -2 -14   4    0.70    1.00
   1  14  -4    0.40    0.80
  -1 -14   4    1.20    0.80
  -1 -14   4   -1.10    0.90
   0 -14   4    3.80    1.10
   0 -14   4    4.10    1.00
   1 -14   4   -0.20    0.80
   1 -14   4    0.50    0.90
   2 -14   4    0.40    0.90
   2 -14   4    0.00    0.90
   3 -14   4    0.60    0.90
   3 -14   4    0.30    0.90
   4 -14   4    1.10    1.00
   4 -14   4    1.10    0.90
   5 -14   4   -0.30    1.00
   5 -14   4    0.50    0.80
   6 -14   4    1.10    0.90
   6 -14   4    0.70    1.10
   7 -14   4    3.40    1.00
   7 -14   4    4.10    1.30
   8 -14   4    0.00    1.10
   8 -14   4    0.90    0.90
   9 -14   4    1.10    1.30
   9 -14   4    0.00    0.90
  10  13  -4   -0.70    1.60
 -10 -13   4    1.40    1.20
   9  13  -4   -0.40    1.50
  -9 -13   4    0.50    1.20
   8  13  -4   -0.60    1.40
  -8 -13   4    1.10    1.20
   7  13  -4   -0.70    1.30
  -7 -13   4    0.50    1.10
   6  13  -4   -0.20    1.20
  -6 -13   4   -1.40    1.00
   5  13  -4    4.10    1.40
  -5 -13   4    3.30    1.20
   4  13  -4    1.30    1.10
  -4 -13   4   -0.80    1.00
   3  13  -4    0.00    1.00
  -3 -13   4   -0.70    0.60
  -3 -13   4    1.50    1.00
   2  13  -4    3.50    1.00
  -2 -13   4    4.40    0.80
  -2 -13   4    2.60    1.00
   1  13  -4    0.60    0.80
  -1 -13   4    0.80    0.90
  -1 -13   4    0.10    0.70
   0  13  -4   -0.40    0.70
   0 -13   4    0.70    0.90
   0 -13   4    0.40    0.80
   1 -13   4    0.40    0.90
   1 -13   4    0.40    0.80
   2 -13   4    2.70    0.90
   2 -13   4    3.30    1.00
   3 -13   4    1.10    0.90
   3 -13   4    1.60    0.90
   4 -13   4    0.20    0.80
   4 -13   4    0.70    0.90
   5 -13   4    5.20    1.00
   5 -13   4    5.40    1.20
   6 -13   4   -0.20    0.80
   6 -13   4    1.40    1.10
   7 -13   4    0.80    0.90
   7 -13   4    0.10    1.10
   8 -13   4    0.30    1.10
   8 -13   4    0.50    0.90
   9 -13   4    0.20    1.20
   9 -13   4    0.80    0.90
  10 -13   4    1.40    1.30
  10 -13   4   -0.30    0.90
  10  12  -4   -0.20    1.60
 -10 -12   4   -0.40    1.10
   9  12  -4    0.10    1.50
  -9 -12   4   -0.50    1.00
   8  12  -4   -0.80    1.40
  -8 -12   4   -0.90    1.00
   7  12  -4    1.40    1.40
  -7 -12   4    1.20    1.10
   6  12  -4    0.10    1.20
  -6 -12   4    0.20    1.00
   5  12  -4    0.60    1.20
  -5 -12   4    2.80    1.10
   4  12  -4    1.50    1.10
  -4 -12   4    3.60    0.70
  -4 -12   4    2.50    1.10
   3  12  -4    0.10    1.00
  -3 -12   4    0.80    1.00
  -3 -12   4    0.60    0.60
   2  12  -4    3.80    1.00
  -2 -12   4    4.40    0.80
  -2 -12   4    2.70    1.00
   1  12  -4    7.50    1.10
  -1 -12   4    5.60    0.80
  -1 -12   4    4.90    1.00
   0  12  -4    0.20    0.70
   0 -12   4   -0.60    0.60
   0 -12   4   -0.40    0.80
  -1  12  -4    7.40    0.80
   1 -12   4    6.30    1.00
   1 -12   4    5.70    1.10
   2 -12   4    3.80    0.90
   2 -12   4    2.20    0.90
   3 -12   4    0.90    0.80
   3 -12   4    1.10    0.80
   4 -12   4    3.10    0.90
   4 -12   4    2.60    1.00
   5 -12   4    1.60    1.00
   5 -12   4    1.50    0.80
   6 -12   4    0.40    1.00
   6 -12   4    0.20    0.80
   7 -12   4   -0.50    1.00
   7 -12   4   -0.80    0.80
   8 -12   4    0.00    1.10
   8 -12   4   -0.70    0.80
   9 -12   4    0.30    0.90
   9 -12   4    1.30    1.30
  10 -12   4    0.70    1.00
  10 -12   4   -1.10    1.20
  11  11  -4    1.30    1.80
 -11 -11   4    3.10    1.20
  10  11  -4    4.30    1.90
 -10 -11   4    5.40    1.40
   9  11  -4    4.60    1.80
  -9 -11   4    5.50    1.30
   8  11  -4   -1.50    1.30
  -8 -11   4    0.30    1.00
   7  11  -4    0.10    1.30
  -7 -11   4    0.80    1.00
   6  11  -4    0.00    1.20
  -6 -11   4    0.70    1.00
   5  11  -4    7.80    1.50
  -5 -11   4    6.90    1.20
   4  11  -4   -0.90    1.00
  -4 -11   4   -0.20    0.50
  -4 -11   4    0.10    1.00
   3  11  -4    1.00    0.90
  -3 -11   4    1.00    0.60
  -3 -11   4    0.50    0.90
   2  11  -4   -0.40    0.80
  -2 -11   4    1.00    0.80
  -2 -11   4   -0.40    0.50
   1  11  -4    0.50    0.70
  -1 -11   4   -0.20    0.60
  -1 -11   4    0.60    0.80
   0  11  -4    0.70    0.60
   0 -11   4   -0.40    0.60
   0 -11   4   -0.30    0.80
  -1  11  -4    0.10    0.50
   1 -11   4   -0.60    0.70
   1 -11   4   -0.30    0.60
   2 -11   4    1.00    0.80
   2 -11   4    1.10    0.80
   3 -11   4    0.40    0.80
   3 -11   4    1.30    0.80
   4 -11   4   -0.50    0.80
   4 -11   4    0.40    0.70
   5 -11   4    8.00    1.20
   5 -11   4    7.60    1.10
   6 -11   4   -0.70    1.00
   6 -11   4    1.40    0.80
   7 -11   4   -0.20    1.00
   7 -11   4    0.40    0.80
   8 -11   4    1.00    1.10
   8 -11   4   -0.20    0.90
   9 -11   4    7.00    1.50
   9 -11   4    6.20    1.20
  10 -11   4    4.20    1.20
  10 -11   4    5.40    1.50
  11 -11   4   -0.40    1.00
  11  10  -4   -0.90    1.60
  10  10  -4    0.60    1.60
   9  10  -4    2.90    1.60
   8  10  -4   -1.10    1.40
  -8 -10   4    1.00    1.00
   7  10  -4    2.50    1.40
  -7 -10   4    3.10    1.10
   6  10  -4    5.90    1.50
  -6 -10   4    4.10    1.10
   5  10  -4   14.70    1.70
  -5 -10   4   11.90    1.40
  -5 -10   4   15.30    1.00
   4  10  -4    1.70    1.00
  -4 -10   4    1.20    0.50
  -4 -10   4    1.30    0.90
   3  10  -4   -0.50    0.90
  -3 -10   4    0.30    0.50
  -3 -10   4   -0.10    0.80
   2  10  -4    0.60    0.80
  -2 -10   4   -0.20    0.70
  -2 -10   4    0.10    0.50
   1  10  -4   23.60    1.40
  -1 -10   4   23.20    1.30
  -1 -10   4   23.20    1.90
   0  10  -4   20.40    1.10
   0 -10   4   19.90    1.30
   0 -10   4   22.70    1.80
  -1  10  -4   22.80    1.00
   1 -10   4   22.50    1.40
   1 -10   4   26.90    1.80
   2 -10   4   -0.50    0.70
   2 -10   4    0.70    0.70
   3 -10   4    0.00    0.70
   3 -10   4    1.10    0.80
   4 -10   4    1.50    0.70
   4 -10   4    0.40    0.80
   5 -10   4   12.30    1.20
   5 -10   4   13.80    1.40
   6 -10   4    4.80    1.00
   6 -10   4    5.70    1.20
   7 -10   4    4.90    1.20
   7 -10   4    4.50    1.00
   8 -10   4   -0.30    1.00
   8 -10   4   -0.70    0.80
   9 -10   4    3.50    1.00
   9 -10   4    2.30    1.20
  10 -10   4    0.40    1.20
  10 -10   4    0.30    0.90
  11 -10   4    1.30    1.10
  11   9  -4    1.60    1.70
  10   9  -4    2.20    1.60
   9   9  -4    3.80    1.60
   8   9  -4   -0.30    1.40
   7   9  -4    0.50    1.30
   6   9  -4   17.10    1.90
  -6  -9   4   11.50    1.30
   5   9  -4    0.00    1.00
  -5  -9   4   -0.60    0.40
  -5  -9   4    0.10    0.80
   4   9  -4    0.60    0.90
  -4  -9   4   -0.60    0.70
  -4  -9   4   -0.20    0.40
   3   9  -4    0.80    0.80
  -3  -9   4   -0.30    0.40
  -3  -9   4   -0.60    0.70
   2   9  -4    0.90    0.80
  -2  -9   4    1.30    0.50
  -2  -9   4   -0.50    0.70
   1   9  -4    5.50    0.80
  -1  -9   4    5.30    0.60
  -1  -9   4    4.60    0.80
   0   9  -4   -0.10    0.50
   0  -9   4    0.10    0.50
   0  -9   4   -0.40    0.60
  -1   9  -4    5.90    0.60
   1  -9   4    6.50    0.80
   1  -9   4    5.00    0.80
   2  -9   4    0.80    0.70
   2  -9   4    2.20    0.70
   3  -9   4    0.20    0.70
   3  -9   4    0.20    0.70
   4  -9   4   -0.30    0.70
   4  -9   4    1.40    0.80
   5  -9   4   -1.60    0.80
   5  -9   4    0.00    0.70
   6  -9   4   19.30    1.80
   6  -9   4   14.20    1.40
   7  -9   4    2.50    1.10
   7  -9   4    3.60    1.00
   8  -9   4   -1.10    1.00
   8  -9   4    0.30    0.80
   9  -9   4    2.80    1.20
   9  -9   4    2.20    1.00
  10  -9   4    0.20    0.90
  11  -9   4    2.00    1.10
  12   8  -4    1.60    1.80
  11   8  -4    3.20    1.60
  10   8  -4    6.30    1.70
   9   8  -4    1.40    1.40
   8   8  -4   11.90    2.00
   7   8  -4    0.40    1.20
   6   8  -4    4.30    1.30
   5   8  -4   -0.10    1.00
  -5  -8   4    0.30    0.80
  -5  -8   4    0.10    0.40
   4   8  -4   -0.20    0.90
  -4  -8   4   -0.20    0.30
  -4  -8   4   -0.10    0.70
   3   8  -4   50.89    2.10
  -3  -8   4   54.39    2.40
  -3  -8   4   49.40    1.40
   2   8  -4    4.60    0.90
  -2  -8   4    5.30    0.90
  -2  -8   4    4.60    0.50
   1   8  -4   30.00    1.40
  -1  -8   4   31.50    1.20
  -1  -8   4   33.30    1.90
   0   8  -4    4.00    0.60
   0  -8   4    2.80    0.60
   0  -8   4    4.50    0.80
  -1   8  -4   30.50    1.00
   1  -8   4   30.90    1.40
   1  -8   4   34.30    1.80
   2  -8   4    5.50    0.80
   2  -8   4    5.00    0.70
   3  -8   4   55.89    2.20
   3  -8   4   54.19    2.00
   4  -8   4    0.90    0.70
   4  -8   4   -0.10    0.70
   5  -8   4   -0.20    0.70
   5  -8   4    0.90    0.80
   6  -8   4    4.40    1.00
   6  -8   4    4.30    0.90
   7  -8   4    2.00    0.90
   7  -8   4    1.00    1.00
   8  -8   4   12.60    1.50
   8  -8   4    9.30    1.30
   9  -8   4    0.50    1.10
   9  -8   4    1.70    0.90
  10  -8   4    3.80    1.10
  11  -8   4    1.80    1.10
  12  -8   4    0.60    1.10
  12   7  -4   -0.20    1.70
  11   7  -4    0.50    1.60
  10   7  -4   10.50    2.00
   9   7  -4    3.90    1.60
   8   7  -4    1.50    1.40
   7   7  -4   25.80    2.10
   6   7  -4   18.50    1.70
  -6  -7   4   18.60    0.90
   5   7  -4   49.00    2.40
  -5  -7   4   47.00    1.20
   4   7  -4    3.00    1.00
  -4  -7   4    2.60    0.80
  -4  -7   4    2.60    0.40
   3   7  -4    2.00    0.90
  -3  -7   4    2.20    0.40
  -3  -7   4    1.50    0.70
   2   7  -4    0.10    0.70
  -2  -7   4   -0.40    0.30
  -2  -7   4   -0.10    0.60
   1   7  -4   12.00    0.90
  -1  -7   4   12.00    0.80
  -1  -7   4   11.10    0.90
   0   7  -4    0.60    0.50
   0  -7   4    0.10    0.60
   0  -7   4    0.10    0.40
  -1   7  -4   12.00    0.60
   1  -7   4    9.90    0.90
   1  -7   4   11.70    0.90
   2  -7   4   -0.20    0.50
   2  -7   4    1.10    0.60
   3  -7   4    2.00    0.60
   3  -7   4    1.70    0.70
   4  -7   4    3.40    0.70
   4  -7   4    2.40    0.70
  -5   7  -4   47.40    1.30
   5  -7   4   44.80    2.00
   5  -7   4   47.70    2.20
   6  -7   4   18.90    1.10
   6  -7   4   19.40    1.60
   6  -7   4   20.50    1.70
   7  -7   4   26.50    2.00
   7  -7   4   23.80    1.80
   8  -7   4    1.50    0.90
   8  -7   4    1.60    1.00
   9  -7   4    1.90    1.00
  10  -7   4   10.90    1.50
  11  -7   4   -0.20    1.00
  12  -7   4    1.70    1.10
  12   6  -4    1.60    1.80
  11   6  -4   -0.60    1.50
  10   6  -4    2.30    1.60
   9   6  -4    2.60    1.50
   8   6  -4   -1.00    1.30
   7   6  -4   12.20    1.70
   6   6  -4    2.00    1.20
   5   6  -4    0.30    0.90
  -5  -6   4    0.70    0.30
   4   6  -4   25.50    1.60
  -4  -6   4   25.70    0.80
  -4  -6   4   28.10    1.80
   3   6  -4   13.40    1.20
  -3  -6   4   13.60    0.60
  -3  -6   4   12.10    1.00
   2   6  -4    8.90    1.00
  -2  -6   4    7.20    0.80
  -2  -6   4    7.70    0.60
   1   6  -4    1.20    0.60
  -1  -6   4    0.40    0.60
  -1  -6   4    1.70    0.40
   0   6  -4    3.30    0.60
   0  -6   4    3.00    0.60
   0  -6   4    4.20    0.50
  -1   6  -4    1.70    0.40
   1  -6   4    0.90    0.50
   1  -6   4    1.30    0.60
   2  -6   4    8.70    0.80
   2  -6   4    7.80    0.80
   3  -6   4   14.70    1.10
   3  -6   4   17.00    1.40
   4  -6   4   27.00    1.60
   4  -6   4   25.80    1.40
   5  -6   4    0.90    0.70
   5  -6   4    0.90    0.50
   5  -6   4    0.70    0.70
   6  -6   4    2.60    0.90
   6  -6   4    3.70    0.90
   6  -6   4    2.60    0.70
   7  -6   4   11.70    1.30
   7  -6   4   16.50    1.40
   7  -6   4   12.60    1.20
   8  -6   4   -0.30    0.80
   8  -6   4   -0.70    0.80
   9  -6   4    1.10    0.90
  10  -6   4   -0.30    0.90
  11  -6   4    1.00    1.00
  12  -6   4    1.90    1.20
  12   5  -4    1.60    1.60
  11   5  -4    3.70    1.70
  10   5  -4    3.10    1.50
   9   5  -4   21.70    2.30
   8   5  -4    1.70    1.30
   7   5  -4   15.90    1.70
   6   5  -4   43.80    2.30
   5   5  -4   33.80    2.00
   4   5  -4    1.70    0.80
  -4  -5   4    2.00    0.30
   3   5  -4    0.00    0.70
  -3  -5   4    0.10    0.50
   2   5  -4    0.90    0.60
  -2  -5   4    0.90    0.50
  -2  -5   4    0.70    0.30
   1   5  -4   35.30    1.40
  -1  -5   4   37.00    1.80
  -1  -5   4   34.70    1.00
   0   5  -4   -0.20    0.40
   0  -5   4   -0.10    0.40
   0  -5   4    0.40    0.50
   1  -5   4   34.50    1.20
   1  -5   4   39.30    1.50
   1  -5   4   34.00    1.00
   2  -5   4    1.60    0.50
   2  -5   4    0.70    0.50
   3  -5   4    1.30    0.60
   3  -5   4    0.60    0.50
   4  -5   4    1.10    0.50
   4  -5   4    2.30    0.60
   4  -5   4    2.10    0.70
   5  -5   4   37.10    1.90
   5  -5   4   37.60    1.70
   5  -5   4   35.70    1.40
   6  -5   4   42.50    2.10
   6  -5   4   40.40    1.90
   6  -5   4   38.70    1.60
   7  -5   4   17.60    1.60
   7  -5   4   17.30    1.30
   8  -5   4    3.20    1.00
   8  -5   4    2.80    0.90
   9  -5   4   22.10    2.10
   9  -5   4   20.10    1.70
  10  -5   4    2.00    1.00
  11  -5   4    1.10    1.10
  12  -5   4    0.40    1.00
  12   4  -4    1.20    1.60
  11   4  -4    1.50    1.60
  10   4  -4    8.40    1.90
   9   4  -4    6.20    1.70
   8   4  -4   28.70    2.30
   7   4  -4   14.00    1.70
   6   4  -4    0.60    1.00
   5   4  -4   19.00    1.50
   4   4  -4    9.30    1.10
   3   4  -4   33.80    1.60
  -3  -4   4   34.20    1.60
   2   4  -4    3.50    0.70
  -2  -4   4    3.50    0.60
   1   4  -4   94.59    2.40
  -1  -4   4   92.19    2.50
  -1  -4   4   94.29    1.80
   0   4  -4   12.90    0.80
   0  -4   4   15.00    1.20
   0  -4   4   14.00    0.80
   1  -4   4   95.79    2.10
   1  -4   4   91.29    2.30
   1  -4   4   91.19    1.90
   2  -4   4    3.80    0.60
   2  -4   4    3.60    0.40
   2  -4   4    3.20    0.50
   3  -4   4   34.50    1.00
   3  -4   4   32.10    1.50
   3  -4   4   34.90    1.40
   4  -4   4    8.40    0.80
   4  -4   4    7.80    0.90
   4  -4   4    8.00    0.80
   5  -4   4   18.80    1.10
   5  -4   4   22.00    1.60
   5  -4   4   17.50    1.30
   6  -4   4    0.50    0.70
   6  -4   4   -0.20    0.60
   7  -4   4   10.40    1.20
   7  -4   4   11.90    1.30
   8  -4   4   30.80    2.10
   8  -4   4   29.70    1.80
   9  -4   4    2.90    1.00
   9  -4   4    5.70    1.20
  10  -4   4    7.90    1.40
  10  -4   4    4.10    1.20
  11  -4   4    0.40    1.00
  12  -4   4    2.30    1.20
  13   3  -4    0.70    1.60
  12   3  -4    0.10    1.50
  11   3  -4    9.90    2.00
  10   3  -4   13.70    2.00
   9   3  -4    0.40    1.30
   8   3  -4    3.60    1.30
   7   3  -4    7.30    1.40
   6   3  -4   51.09    2.30
   5   3  -4   10.40    1.30
   4   3  -4   22.10    1.50
   3   3  -4   38.60    1.70
   2   3  -4   82.49    2.40
  -2  -3   4   84.89    2.30
   1   3  -4   -0.60    0.60
  -1  -3   4   -0.50    0.40
   0   3  -4    0.10    0.50
   0  -3   4   -0.20    0.30
   1  -3   4   -0.30    0.40
   1  -3   4    0.20    0.40
   1  -3   4    0.40    0.40
   2  -3   4   82.09    1.90
   2  -3   4   77.49    2.10
   2  -3   4   80.89    1.80
   3  -3   4   35.10    1.10
   3  -3   4   37.30    1.60
   3  -3   4   37.00    1.40
   4  -3   4   23.50    1.10
   4  -3   4   23.60    1.50
   5  -3   4    8.80    0.90
   5  -3   4    9.80    1.00
   6  -3   4   48.60    1.90
   6  -3   4   50.29    2.20
   7  -3   4    7.40    1.10
   7  -3   4    6.00    1.00
   8  -3   4    2.70    1.10
   8  -3   4    4.00    1.00
   9  -3   4    1.40    1.10
   9  -3   4    0.20    0.90
  10  -3   4   13.80    1.70
  10  -3   4   10.50    1.50
  11  -3   4    7.00    1.40
  11  -3   4    7.20    1.60
  12  -3   4    1.80    1.20
  13  -3   4    1.30    1.30
  13   2  -4    1.40    1.70
  12   2  -4    0.10    1.50
  11   2  -4    0.90    1.50
  10   2  -4   -0.40    1.40
   9   2  -4    0.10    1.20
   8   2  -4    4.10    1.40
   7   2  -4   -0.50    1.10
   6   2  -4    1.00    1.00
   5   2  -4    1.10    0.90
   4   2  -4   78.29    2.50
   3   2  -4    2.10    0.80
   2   2  -4   34.70    1.50
  -2  -2   4   36.30    1.40
   1   2  -4   11.40    0.90
  -1  -2   4    9.40    0.70
   0  -2   4   15.90    0.90
   0  -2   4   15.60    1.30
   1  -2   4   16.30    0.90
   1  -2   4   15.00    1.10
   2  -2   4   36.40    1.10
   2  -2   4   36.80    1.40
   3  -2   4    4.50    0.60
   3  -2   4    2.90    0.60
   4  -2   4   80.59    2.40
   4  -2   4   77.69    2.10
   5  -2   4    0.60    0.60
   5  -2   4    1.20    0.60
   6  -2   4    0.60    0.80
   6  -2   4    0.20    0.60
   7  -2   4    0.10    0.70
   7  -2   4    0.40    0.90
   8  -2   4    5.80    1.20
   8  -2   4    4.50    1.00
   9  -2   4    0.50    0.90
   9  -2   4    0.90    1.10
  10  -2   4    1.30    1.20
  10  -2   4    1.10    1.00
  11  -2   4    1.00    1.10
  11  -2   4    0.00    1.20
  12  -2   4    1.50    1.20
  12  -2   4    0.50    1.30
  13  -2   4    0.30    1.20
  13   1  -4   -0.80    1.50
  12   1  -4   -0.30    1.50
  10   1  -4   21.50    2.20
   9   1  -4   -0.40    1.20
   8   1  -4    1.60    1.30
   7   1  -4    4.70    1.30
   6   1  -4    1.90    1.00
   5   1  -4   40.70    1.90
   5   1  -4   40.90    1.20
   4   1  -4   46.00    1.90
   4   1  -4   46.10    1.20
   3   1  -4    4.40    0.40
   3   1  -4    4.50    0.90
   2   1  -4  263.07    5.60
   2   1  -4  267.87    4.20
   1   1  -4  350.16    6.90
  -1  -1   4  350.16    6.90
  -1  -1   4  340.27    6.40
   0  -1   4    0.10    0.30
   0  -1   4   -1.30    0.40
   1  -1   4  363.76    7.00
   1  -1   4  354.26    6.60
   2  -1   4  256.27    5.20
   2  -1   4  261.97    5.10
   3  -1   4    4.20    0.60
   3  -1   4    3.30    0.60
   4  -1   4   46.70    1.80
   4  -1   4   46.70    1.60
   5  -1   4   43.90    1.80
   5  -1   4   39.80    1.70
   6  -1   4    0.40    0.70
   6  -1   4    1.20    0.80
   7  -1   4    3.40    0.90
   7  -1   4    5.10    1.10
   8  -1   4    2.30    1.10
   8  -1   4    1.70    0.90
   9  -1   4    0.10    1.10
   9  -1   4    0.70    0.90
  10  -1   4   19.60    2.00
  10  -1   4   23.00    2.20
  11  -1   4    9.40    1.50
  11  -1   4   13.10    1.80
  12  -1   4    1.70    1.20
  12  -1   4    0.80    1.40
  13  -1   4    0.10    1.20
  13  -1   4    1.10    1.40
  13   0  -4   -0.40    1.60
  12   0  -4    1.10    1.50
  10   0  -4    1.70    1.40
   9   0  -4   24.20    2.20
   8   0  -4    4.10    1.40
   7   0  -4  163.08    4.70
   6   0  -4    4.20    1.10
   6   0  -4    4.90    0.70
   5   0  -4    2.00    0.90
   5   0  -4    2.80    0.50
   4   0  -4    1.10    0.40
   4   0  -4    1.40    0.80
   3   0  -4  450.75    9.20
   3   0  -4  456.65    7.30
   2   0  -4    9.30    0.90
   2   0  -4    8.90    0.60
  -1   0   4  215.88    4.40
  -1   0   4  201.08    3.90
   0   0   4   19.70    1.00
   0   0   4   23.70    0.90
   1   0   4  211.78    4.10
   1   0   4  220.38    4.50
   2   0   4    6.50    0.60
   2   0   4    9.90    0.90
   3   0   4  441.96    8.80
   3   0   4  447.16    8.40
   4   0   4    0.00    0.50
   4   0   4   -0.20    0.60
   5   0   4    2.60    0.80
   5   0   4    0.80    0.60
   6   0   4    6.10    1.00
   6   0   4    3.60    0.80
   7   0   4  164.78    4.50
   7   0   4  157.28    4.40
   8   0   4    4.80    1.20
   8   0   4    4.30    1.00
   9   0   4   20.00    1.90
   9   0   4   23.40    2.10
  10   0   4    0.10    1.00
  10   0   4    1.50    1.30
  11   0   4    1.10    1.20
  11   0   4    1.60    1.10
  12   0   4    0.40    1.20
  12   0   4    1.80    1.50
  13   0   4    0.00    1.30
  13   0   4    1.40    1.50
  13  -1  -4    0.00    1.60
  12  -1  -4    0.90    1.50
  11  -1  -4   10.80    1.90
  10  -1  -4   22.50    2.20
   9  -1  -4   -0.10    1.20
   8  -1  -4    1.50    1.20
   8  -1  -4    0.80    0.80
   7  -1  -4    3.40    1.20
   7  -1  -4    2.60    0.80
   6  -1  -4    1.60    1.00
   6  -1  -4    0.70    0.60
   5  -1  -4   45.20    1.50
   5  -1  -4   43.50    2.00
   4  -1  -4   49.40    1.90
   4  -1  -4   47.80    1.30
   3  -1  -4    3.20    0.80
   3  -1  -4    4.10    0.40
   2  -1  -4  263.17    4.40
  -2   1   4  266.67    5.50
   1  -1  -4  348.07    5.60
  -1   1   4  349.96    6.90
  -1   1   4  345.87    6.10
   0   1   4    0.30    0.20
   0   1   4   -0.90    0.50
   1   1   4  398.26    7.50
   1   1   4  358.96    6.80
   2   1   4  263.47    5.50
   2   1   4  260.57    5.10
   3   1   4    3.40    0.60
   3   1   4    4.10    0.70
   4   1   4   47.30    1.80
   4   1   4   49.00    1.80
   5   1   4   44.60    1.90
   5   1   4   43.20    1.80
   6   1   4    1.20    0.80
   6   1   4    0.00    0.70
   7   1   4    5.90    1.20
   7   1   4    3.10    0.90
   8   1   4    2.20    0.90
   8   1   4    2.40    1.10
   9   1   4   -0.80    0.80
   9   1   4    2.00    1.20
  10   1   4   19.60    2.00
  10   1   4   15.60    1.70
  11   1   4    8.20    1.50
  11   1   4   12.90    1.90
  12   1   4   -0.10    1.20
  12   1   4    1.00    1.40
  13   1   4   -0.70    1.30
  13   1   4    0.40    1.50
  13  -2  -4   -2.20    1.40
  12  -2  -4    0.30    1.40
  11  -2  -4    0.30    1.30
  10  -2  -4    1.50    1.40
   9  -2  -4    0.30    0.90
   9  -2  -4   -0.80    0.80
   9  -2  -4   -0.30    1.20
   8  -2  -4    6.20    1.40
   8  -2  -4    5.30    1.00
   8  -2  -4    5.10    1.00
   7  -2  -4    0.80    0.70
   7  -2  -4   -0.20    0.70
   7  -2  -4   -0.40    1.00
   6  -2  -4    0.50    0.60
   6  -2  -4    0.40    0.60
   6  -2  -4    1.10    1.00
   5  -2  -4    1.10    0.50
   5  -2  -4    0.80    0.50
   5  -2  -4    0.40    0.80
   4  -2  -4   82.09    2.20
   4  -2  -4   81.69    2.00
   4  -2  -4   81.39    2.50
   3  -2  -4    3.30    0.50
   3  -2  -4    4.70    0.80
   3  -2  -4    4.00    0.50
  -3   2   4    3.10    0.70
   2  -2  -4   35.90    1.10
  -2   2   4   35.80    1.50
   1  -2  -4   10.20    0.70
  -1   2   4    9.60    1.10
   0   2   4   17.30    1.20
   0   2   4   20.80    0.60
   1   2   4   10.50    0.70
   2   2   4   37.80    1.50
   2   2   4   38.20    1.40
   3   2   4    3.40    0.70
   3   2   4    3.30    0.60
   4   2   4   78.59    2.40
   4   2   4   76.59    2.40
   5   2   4    1.00    0.80
   5   2   4    0.80    0.60
   6   2   4   -0.10    0.70
   6   2   4    1.40    0.90
   7   2   4    0.00    1.00
   7   2   4    0.90    0.80
   8   2   4    4.10    1.10
   8   2   4    4.60    1.30
   9   2   4   -0.90    1.10
   9   2   4    0.20    0.90
  10   2   4    1.50    1.40
  10   2   4    1.50    1.10
  11   2   4    0.90    1.10
  11   2   4    0.50    1.30
  12   2   4    1.10    1.40
  12   2   4   -0.30    1.20
  13   2   4   -0.70    1.40
  13  -3  -4    3.00    1.80
  12  -3  -4    0.20    1.60
  11  -3  -4    8.30    1.80
  10  -3  -4   12.50    1.90
  10  -3  -4   11.60    1.50
   9  -3  -4    0.10    0.90
   9  -3  -4    0.20    1.20
   9  -3  -4   -0.60    0.80
   8  -3  -4    4.90    0.90
   8  -3  -4    4.50    1.30
   8  -3  -4    2.30    0.90
   7  -3  -4    7.60    1.30
   7  -3  -4    7.10    0.90
   7  -3  -4    7.40    0.90
   6  -3  -4   53.39    2.30
   6  -3  -4   51.29    1.80
   6  -3  -4   49.70    2.00
   5  -3  -4    9.60    0.80
   5  -3  -4   10.60    0.80
   5  -3  -4   10.50    1.20
   4  -3  -4   24.70    1.40
   4  -3  -4   24.00    1.10
   4  -3  -4   23.60    1.20
  -4   3   4   23.40    1.40
   3  -3  -4   36.60    1.20
   3  -3  -4   38.30    1.30
  -3   3   4   39.90    1.60
   2  -3  -4   82.19    1.70
   2  -3  -4   83.09    1.90
  -2   3   4   80.99    2.20
   1  -3  -4    0.20    0.40
  -1   3   4    0.10    0.60
   0  -3  -4    0.40    0.40
   0   3   4   -0.60    0.60
   1   3   4   -0.20    0.30
   1   3   4    0.60    0.60
   2   3   4   81.79    2.10
   2   3   4   80.59    2.40
   3   3   4   35.80    1.50
   3   3   4   35.40    1.50
   4   3   4   23.40    1.40
   4   3   4   22.20    1.40
   5   3   4    8.30    0.90
   5   3   4   10.90    1.20
   6   3   4   47.70    2.20
   6   3   4   46.70    2.10
   7   3   4    5.70    1.00
   7   3   4    6.40    1.30
   8   3   4    4.50    1.10
   8   3   4    3.90    1.30
   9   3   4   -0.70    0.90
   9   3   4    2.30    1.20
  10   3   4   10.50    1.60
  10   3   4   12.30    1.80
  11   3   4    9.30    1.60
  11   3   4    7.90    1.80
  12   3   4    0.90    1.50
  13   3   4    2.30    1.60
  12  -4  -4    0.00    1.50
  11  -4  -4   -0.90    1.50
  11  -4  -4   -0.60    0.90
  10  -4  -4    6.20    1.30
  10  -4  -4    5.40    1.60
  10  -4  -4    4.70    1.20
   9  -4  -4    5.80    1.10
   9  -4  -4    3.90    1.00
   9  -4  -4    5.10    1.50
   8  -4  -4   29.90    2.10
   8  -4  -4   35.00    2.10
   8  -4  -4   28.90    1.80
   7  -4  -4   14.50    1.50
   7  -4  -4   14.00    1.60
   7  -4  -4   12.10    1.10
   6  -4  -4   -0.80    0.60
   6  -4  -4    0.20    0.60
   6  -4  -4    0.50    1.00
  -6   4   4   -0.30    0.90
   5  -4  -4   19.20    1.20
   5  -4  -4   21.60    1.20
  -5   4   4   19.80    1.50
   4  -4  -4    9.00    0.90
   4  -4  -4    9.10    0.80
  -4   4   4   10.20    1.00
   3  -4  -4   35.70    1.30
   3  -4  -4   34.60    1.20
  -3   4   4   34.30    1.50
   2  -4  -4    3.00    0.30
   2  -4  -4    4.60    0.60
  -2   4   4    4.00    0.80
   1  -4  -4   93.49    2.10
  -1   4   4   93.19    2.50
   0  -4  -4   15.10    0.90
   0   4   4   13.30    1.20
   1   4   4   91.99    2.50
   2   4   4    3.10    0.80
   2   4   4    3.60    0.60
   3   4   4   34.50    1.60
   3   4   4   33.50    1.50
   4   4   4    9.80    1.10
   4   4   4    6.30    0.80
   5   4   4   19.70    1.50
   5   4   4   19.50    1.50
   6   4   4   -0.70    0.80
   6   4   4   -0.40    0.70
   7   4   4   12.60    1.40
   7   4   4   12.20    1.60
   8   4   4   31.00    2.30
   8   4   4   30.20    2.30
   9   4   4    4.20    1.20
   9   4   4    5.10    1.40
  10   4   4    6.10    1.60
  10   4   4    6.70    1.50
  11   4   4    0.30    1.40
  12   4   4    0.40    1.50
  12  -5  -4    0.50    1.60
 -12   5   4    3.40    1.50
  11  -5  -4    1.00    1.00
  11  -5  -4    2.70    1.60
  11  -5  -4    2.70    1.10
 -11   5   4    2.60    1.40
  10  -5  -4    2.70    1.10
  10  -5  -4    2.60    1.40
  10  -5  -4    2.40    1.00
 -10   5   4    5.90    1.60
   9  -5  -4   25.30    1.90
   9  -5  -4   23.00    2.10
   9  -5  -4   23.80    2.00
  -9   5   4   23.30    2.00
   8  -5  -4    2.70    0.90
   8  -5  -4    2.20    1.30
   8  -5  -4    2.10    0.90
  -8   5   4    2.60    1.20
   7  -5  -4   17.60    1.50
   7  -5  -4   20.40    1.60
  -7   5   4   15.30    1.60
   6  -5  -4   44.00    1.90
   6  -5  -4   44.90    1.90
  -6   5   4   43.40    2.10
   5  -5  -4   36.80    1.60
   5  -5  -4   37.60    1.60
  -5   5   4   35.40    1.70
   4  -5  -4    2.60    0.60
   4  -5  -4    1.80    0.50
  -4   5   4    2.10    0.80
   3  -5  -4    1.00    0.50
   3  -5  -4    0.10    0.30
  -3   5   4   -1.20    0.70
   2  -5  -4    1.30    0.30
   2  -5  -4    0.80    0.50
  -2   5   4    1.10    0.70
   1  -5  -4   36.30    1.40
   1  -5  -4   36.40    0.90
  -1   5   4   35.80    1.60
   0  -5  -4   -0.10    0.30
   0  -5  -4   -0.40    0.40
   0   5   4    0.20    0.70
  -1  -5  -4   36.60    1.30
   1   5   4   34.80    1.60
   2   5   4    0.60    0.70
   3   5   4    0.30    0.70
   4   5   4    1.80    0.70
   4   5   4    2.50    0.90
   5   5   4   33.60    1.90
   5   5   4   35.90    1.90
   6   5   4   43.60    2.20
   6   5   4   43.50    2.30
   7   5   4   16.80    1.80
   7   5   4   18.50    1.90
   8   5   4    1.60    1.10
   8   5   4    3.00    1.30
   9   5   4   23.00    2.20
  10   5   4    3.90    1.50
  11   5   4    2.40    1.50
  12   5   4    0.30    1.40
  12  -6  -4    1.20    1.20
  11  -6  -4   -0.90    1.00
  11  -6  -4   -0.20    1.00
 -11   6   4    1.70    1.30
  10  -6  -4   -0.30    0.90
  10  -6  -4    0.40    0.90
 -10   6   4    1.80    1.30
   9  -6  -4    1.70    1.00
   9  -6  -4    1.40    0.80
  -9   6   4    2.40    1.30
   8  -6  -4    0.00    0.70
   8  -6  -4    1.50    0.90
  -8   6   4    0.00    1.00
   7  -6  -4   12.60    1.30
   7  -6  -4   12.60    1.20
  -7   6   4   14.70    1.50
   6  -6  -4    2.80    0.70
   6  -6  -4    3.60    0.90
  -6   6   4    2.80    1.00
   5  -6  -4    1.50    0.50
   5  -6  -4   -0.10    0.60
  -5   6   4    0.60    0.90
   4  -6  -4   29.10    1.20
   4  -6  -4   28.20    1.50
  -4   6   4   25.00    1.60
   3  -6  -4   14.20    1.20
   3  -6  -4   14.80    0.80
  -3   6   4   14.00    1.40
   2  -6  -4    9.10    0.70
   2  -6  -4    6.70    0.70
  -2   6   4    7.70    1.00
   1  -6  -4    1.10    0.50
   1  -6  -4    1.10    0.30
  -1   6   4    0.40    0.80
   0  -6  -4    3.20    0.50
   0  -6  -4    3.40    0.40
   0   6   4    4.30    0.90
  -1  -6  -4    1.30    0.50
   1   6   4    1.10    0.70
   2   6   4    9.30    1.10
   3   6   4   14.70    1.30
   4   6   4   24.20    1.50
   5   6   4    1.10    0.90
   6   6   4    2.50    1.20
   7   6   4   16.20    1.80
   8   6   4    1.10    1.10
   9   6   4    2.30    1.40
  10   6   4   -0.60    1.30
  11   6   4   -0.70    1.40
  12   6   4    1.10    1.60
  12  -7  -4    1.00    1.10
  12  -7  -4    1.90    1.20
  11  -7  -4    0.60    1.10
  11  -7  -4    0.40    1.00
 -11   7   4    3.80    1.40
  10  -7  -4   11.90    1.50
  10  -7  -4   11.20    1.40
 -10   7   4   15.30    1.80
   9  -7  -4    4.20    1.10
   9  -7  -4    2.90    0.90
  -9   7   4    4.20    1.30
   8  -7  -4    0.40    1.00
   8  -7  -4    3.20    0.90
  -8   7   4    2.80    1.20
   7  -7  -4   25.00    1.80
   7  -7  -4   25.90    1.70
  -7   7   4   28.40    2.00
   6  -7  -4   22.90    1.50
   6  -7  -4   22.50    1.70
  -6   7   4   22.40    1.70
   5  -7  -4   50.69    2.00
   5  -7  -4   51.69    1.80
  -5   7   4   50.89    2.10
   4  -7  -4    3.00    0.80
   4  -7  -4    3.40    0.50
  -4   7   4    3.10    0.90
   3  -7  -4    2.10    0.40
   3  -7  -4    1.80    0.60
  -3   7   4    1.30    0.90
   2  -7  -4    0.20    0.30
   2  -7  -4    0.00    0.50
  -2   7   4   -0.60    0.80
   1  -7  -4   11.10    0.90
   1  -7  -4   13.20    1.00
  -1   7   4   12.50    1.20
   0  -7  -4   -0.20    0.50
   0  -7  -4    0.10    0.40
   0   7   4   -0.80    0.70
  -1  -7  -4    9.50    0.80
  -1  -7  -4    9.20    0.70
   1   7   4   15.00    1.40
  -2  -7  -4    0.80    0.60
   2   7   4    1.70    0.80
   3   7   4    1.70    0.90
   4   7   4    3.60    1.00
   5   7   4   46.10    2.30
   6   7   4   22.30    2.00
   7   7   4   26.00    2.20
   8   7   4    2.50    1.20
   9   7   4    3.70    1.40
  10   7   4   13.80    2.20
  11   7   4    1.40    1.50
  12   7   4    0.90    1.60
  12  -8  -4   -1.10    1.20
  11  -8  -4    2.20    1.10
  11  -8  -4    4.50    1.30
  10  -8  -4    7.70    1.40
  10  -8  -4    5.00    1.20
 -10   8   4   10.00    1.60
   9  -8  -4    2.20    1.10
   9  -8  -4    0.20    0.80
  -9   8   4    3.00    1.30
   8  -8  -4   10.40    1.40
   8  -8  -4   10.90    1.20
  -8   8   4   13.90    1.60
   7  -8  -4    1.30    0.90
   7  -8  -4    0.30    0.70
  -7   8   4    1.20    1.10
   6  -8  -4    3.70    0.90
   6  -8  -4    4.60    0.80
  -6   8   4    4.00    1.10
   5  -8  -4    0.20    0.50
   5  -8  -4    0.50    0.70
  -5   8   4    0.30    0.90
   4  -8  -4    0.20    0.40
   4  -8  -4   -0.20    0.70
  -4   8   4   -0.50    0.90
   3  -8  -4   56.19    2.00
   3  -8  -4   55.19    1.70
  -3   8   4   54.89    2.10
   2  -8  -4    5.30    0.50
   2  -8  -4    4.70    0.80
  -2   8   4    6.50    1.00
   1  -8  -4   30.10    1.30
   1  -8  -4   30.60    1.50
  -1   8   4   34.00    1.70
   0  -8  -4    2.60    0.60
   0  -8  -4    3.30    0.50
   0   8   4    3.50    0.90
  -1  -8  -4   33.30    1.50
  -1  -8  -4   33.00    1.50
   1   8   4   30.80    1.70
  -2  -8  -4    3.60    0.70
   2   8   4    6.30    1.10
  -3  -8  -4   52.19    1.80
   3   8   4   54.39    2.20
   4   8   4   -0.10    0.80
   5   8   4   -0.20    0.90
   6   8   4    6.50    1.40
   7   8   4    1.70    1.30
   8   8   4   15.20    2.00
   9   8   4   -0.80    1.40
  10   8   4    8.60    1.90
  11   8   4    2.20    1.70
  12   8   4    0.10    1.60
  11  -9  -4   -0.60    1.10
  10  -9  -4    1.80    1.20
   9  -9  -4    2.50    1.00
   9  -9  -4    3.40    1.20
   8  -9  -4    0.80    1.00
   8  -9  -4    0.50    0.80
  -8   9   4    0.70    1.10
   7  -9  -4    4.30    1.10
   7  -9  -4    2.60    0.80
  -7   9   4    4.00    1.20
   6  -9  -4   16.20    1.40
   6  -9  -4   20.40    1.70
  -6   9   4   18.60    1.70
   5  -9  -4   -0.20    0.80
   5  -9  -4   -0.30    0.50
  -5   9   4   -0.40    0.90
   4  -9  -4    0.70    0.80
   4  -9  -4    0.60    0.50
  -4   9   4   -0.80    0.90
   3  -9  -4    0.20    0.40
   3  -9  -4    0.20    0.70
  -3   9   4    1.20    1.00
   2  -9  -4    1.40    0.50
   2  -9  -4    0.50    0.60
  -2   9   4    1.60    0.90
   1  -9  -4    5.80    0.60
   1  -9  -4    6.10    0.80
  -1   9   4    5.80    1.00
   0  -9  -4   -0.30    0.60
   0  -9  -4    0.60    0.50
   0   9   4    0.60    0.90
  -1  -9  -4    5.10    0.70
  -1  -9  -4    4.60    0.80
   1   9   4    6.20    1.10
  -2  -9  -4    1.50    0.70
  -2  -9  -4    1.50    0.60
   2   9   4    1.30    0.90
  -3  -9  -4   -0.50    0.60
   3   9   4   -0.50    0.90
   4   9   4    0.00    1.00
   5   9   4   -0.60    1.00
   6   9   4   18.80    1.80
   7   9   4    4.30    1.50
   8   9   4    0.20    1.30
   9   9   4    5.20    1.60
  10   9   4    0.20    1.50
  11   9   4    0.40    1.60
  11 -10  -4   -0.10    1.10
  10 -10  -4   -0.10    1.10
   9 -10  -4    4.10    1.20
   8 -10  -4    1.60    0.80
   8 -10  -4    0.40    1.00
   7 -10  -4    6.20    1.10
   7 -10  -4    3.80    0.90
  -7  10   4    6.40    1.30
   6 -10  -4    5.80    0.80
   6 -10  -4    5.40    1.10
  -6  10   4    7.00    1.30
   5 -10  -4   13.30    1.20
   5 -10  -4   14.30    1.40
  -5  10   4   17.10    1.80
   4 -10  -4    0.80    0.50
   4 -10  -4    0.90    0.80
  -4  10   4    0.80    1.00
   3 -10  -4    0.00    0.50
   3 -10  -4   -0.50    0.70
  -3  10   4   -1.40    1.00
   2 -10  -4    1.40    0.70
   2 -10  -4   -0.20    0.50
  -2  10   4    0.40    0.90
   1 -10  -4   24.80    1.60
   1 -10  -4   22.40    1.40
  -1  10   4   22.60    1.60
   0 -10  -4   21.10    1.50
   0 -10  -4   20.90    1.50
   0  10   4   21.00    1.60
  -1 -10  -4   25.80    1.70
  -1 -10  -4   26.60    1.60
   1  10   4   23.30    1.60
  -2 -10  -4   -0.60    0.70
  -2 -10  -4    0.10    0.60
   2  10   4    0.50    0.90
  -3 -10  -4   -1.10    0.70
   3  10   4    0.00    0.90
  -4 -10  -4   -0.10    0.80
   4  10   4    0.80    1.10
   5  10   4   13.60    1.60
   6  10   4    4.60    1.40
   7  10   4    3.80    1.40
   8  10   4    0.00    1.30
   9  10   4    2.20    1.40
  10  10   4   -0.10    1.30
  11  10   4    1.10    1.60
  11 -11  -4    1.50    1.20
  10 -11  -4    5.10    1.40
   9 -11  -4    6.30    1.40
   8 -11  -4    0.40    1.10
   7 -11  -4   -0.30    0.70
   7 -11  -4   -1.00    0.90
   6 -11  -4    0.70    0.60
   6 -11  -4    0.80    0.90
  -6  11   4   -0.80    1.10
   5 -11  -4    7.80    1.20
   5 -11  -4    7.40    0.90
  -5  11   4    9.30    1.40
   4 -11  -4    0.10    0.50
   4 -11  -4    0.20    0.80
  -4  11   4    1.40    1.20
   3 -11  -4    0.30    0.50
   3 -11  -4    0.20    0.80
  -3  11   4   -0.50    1.00
   2 -11  -4    0.20    0.50
   2 -11  -4    0.90    0.80
  -2  11   4   -1.00    0.90
   1 -11  -4   -0.70    0.70
   1 -11  -4    0.10    0.50
  -1  11   4    0.30    1.00
   0 -11  -4    0.20    0.60
   0 -11  -4   -0.50    0.70
   0  11   4   -0.40    0.90
  -1 -11  -4   -1.00    0.60
  -1 -11  -4   -0.30    0.60
   1  11   4   -0.30    0.90
  -2 -11  -4   -0.80    0.70
  -2 -11  -4   -0.40    0.70
   2  11   4    0.30    1.00
  -3 -11  -4   -0.20    0.80
  -3 -11  -4    0.20    0.70
   3  11   4    0.90    1.00
  -4 -11  -4    0.40    0.80
   4  11   4   -0.10    1.10
  -5 -11  -4    6.10    1.00
   5  11   4   10.10    1.60
  -6 -11  -4   -0.80    0.90
   6  11   4    1.00    1.20
   7  11   4    0.10    1.30
   8  11   4   -0.30    1.40
   9  11   4    5.70    1.90
  10  11   4    7.70    2.00
  11  11   4   -0.10    1.60
  10 -12  -4    0.40    1.20
   9 -12  -4   -0.30    1.20
   8 -12  -4    0.40    1.10
   7 -12  -4    0.20    1.00
   6 -12  -4   -1.20    0.90
   5 -12  -4    2.40    1.00
   5 -12  -4    2.00    0.70
  -5  12   4    1.30    1.20
   4 -12  -4    2.20    0.70
   4 -12  -4    1.10    0.90
  -4  12   4    2.40    1.20
   3 -12  -4    0.30    0.60
   3 -12  -4    0.10    0.80
  -3  12   4   -0.30    1.10
   2 -12  -4    3.40    0.70
   2 -12  -4    2.70    0.90
  -2  12   4    3.70    1.20
   1 -12  -4    4.90    0.90
   1 -12  -4    5.70    0.80
  -1  12   4    6.50    1.20
   0 -12  -4   -0.40    0.60
   0 -12  -4    0.20    0.80
   0  12   4    0.00    1.00
  -1 -12  -4    4.90    1.00
  -1 -12  -4    6.30    0.90
   1  12   4    7.90    1.30
  -2 -12  -4    2.50    0.90
  -2 -12  -4    4.10    0.90
   2  12   4    4.50    1.20
  -3 -12  -4    0.10    0.80
  -3 -12  -4    0.10    0.80
   3  12   4   -0.20    1.00
  -4 -12  -4    2.80    1.00
  -4 -12  -4    2.40    0.90
   4  12   4    3.10    1.30
  -5 -12  -4    1.70    0.90
   5  12   4    2.20    1.30
  -6 -12  -4   -0.10    0.90
   6  12   4   -0.30    1.20
  -7 -12  -4   -1.20    0.90
   7  12   4    0.80    1.40
  -8 -12  -4   -1.10    1.00
   8  12   4   -0.70    1.30
   9  12   4    1.10    1.60
  10  12   4    0.60    1.60
  10 -13  -4   -0.30    1.30
   9 -13  -4    2.30    1.30
   8 -13  -4    0.30    1.00
   7 -13  -4   -0.20    1.00
   6 -13  -4    0.10    0.90
   5 -13  -4    4.60    1.20
   4 -13  -4    0.70    0.80
   4 -13  -4    0.80    0.60
  -4  13   4   -1.70    1.10
   3 -13  -4    0.50    0.80
   3 -13  -4    0.90    0.60
   2 -13  -4    3.30    0.70
   2 -13  -4    2.50    1.00
  -2  13   4    1.40    1.20
   1 -13  -4    1.10    0.90
   1 -13  -4    0.30    0.70
  -1  13   4    1.20    1.00
   0 -13  -4   -0.10    0.70
   0 -13  -4   -0.30    0.80
   0  13   4   -0.20    0.90
  -1 -13  -4    0.70    0.90
  -1 -13  -4    1.50    0.80
   1  13   4    0.80    1.10
  -2 -13  -4    3.10    0.90
  -2 -13  -4    4.10    1.00
   2  13   4    3.70    1.20
  -3 -13  -4    0.60    0.90
  -3 -13  -4    1.50    0.90
   3  13   4    2.10    1.20
  -4 -13  -4    2.30    1.00
  -4 -13  -4    1.00    0.90
   4  13   4    0.30    1.10
  -5 -13  -4    3.80    1.00
  -5 -13  -4    4.20    1.10
   5  13   4    3.50    1.40
  -6 -13  -4    0.20    1.00
   6  13   4    0.30    1.20
  -7 -13  -4    1.10    1.00
   7  13   4   -0.50    1.40
  -8 -13  -4   -0.10    1.00
   8  13   4   -0.40    1.30
   9  13   4    0.20    1.60
  10  13   4    0.10    1.70
   9 -14  -4    1.10    1.30
   8 -14  -4    0.40    1.10
   7 -14  -4    3.40    1.20
   6 -14  -4    1.70    1.10
   5 -14  -4    0.50    1.00
   4 -14  -4    0.50    1.00
   3 -14  -4    0.30    0.90
  -3  14   4   -0.80    1.10
   2 -14  -4    0.10    0.70
   2 -14  -4    0.60    0.90
  -2  14   4    0.80    1.00
   1 -14  -4    0.00    0.70
   1 -14  -4   -0.60    0.90
  -1  14   4    0.00    1.00
   0 -14  -4    4.10    0.90
   0 -14  -4    4.80    1.00
   0  14   4    4.90    1.20
  -1 -14  -4   -1.30    0.90
  -1 -14  -4   -0.60    0.80
   1  14   4   -0.40    1.00
  -2 -14  -4    0.00    0.90
  -2 -14  -4   -0.20    0.90
   2  14   4    0.20    1.00
  -3 -14  -4    1.60    0.90
  -3 -14  -4    1.10    0.90
   3  14   4   -0.20    1.10
  -4 -14  -4    2.60    1.00
  -4 -14  -4    1.20    1.00
   4  14   4    2.20    1.30
  -5 -14  -4    0.40    1.00
  -5 -14  -4    0.00    1.00
   5  14   4    0.80    1.30
  -6 -14  -4    1.00    1.00
  -6 -14  -4    0.60    1.00
   6  14   4    2.50    1.50
  -7 -14  -4    3.30    1.20
  -7 -14  -4    4.00    1.20
   7  14   4    2.70    1.60
   8  14   4    1.40    1.60
   9  14   4    0.50    1.60
   9 -15  -4    0.20    1.30
   8 -15  -4    0.60    1.10
   7 -15  -4    0.10    1.10
   6 -15  -4    1.30    1.10
   5 -15  -4    1.20    1.10
   4 -15  -4   -1.10    0.90
   3 -15  -4   -0.70    0.90
   2 -15  -4    0.50    1.00
  -2  15   4    1.40    1.10
   1 -15  -4    2.50    1.00
   1 -15  -4    0.50    0.80
  -1  15   4    1.80    1.10
   0 -15  -4    0.00    0.80
   0 -15  -4   -0.10    0.90
   0  15   4   -1.50    1.00
  -1 -15  -4    2.10    0.90
  -1 -15  -4    1.90    0.90
   1  15   4    1.50    1.20
  -2 -15  -4    2.00    1.10
  -2 -15  -4    2.10    1.00
   2  15   4    2.00    1.20
  -3 -15  -4    1.90    1.00
  -3 -15  -4    0.00    0.90
   3  15   4    0.20    1.20
  -4 -15  -4    1.90    1.00
  -4 -15  -4    0.00    1.00
   4  15   4    1.10    1.30
  -5 -15  -4    0.60    1.10
  -5 -15  -4    1.50    1.10
   5  15   4    0.40    1.30
  -6 -15  -4    0.60    1.10
  -6 -15  -4   -0.50    1.00
   6  15   4    0.10    1.40
  -7 -15  -4    3.00    1.20
  -7 -15  -4    0.10    1.10
   7  15   4   -1.50    1.40
  -8 -15  -4    2.20    1.10
   8  15   4    0.20    1.60
  -9 -15  -4    2.00    1.20
   9  15   4   -0.60    1.60
   8 -16  -4    1.10    1.30
   7 -16  -4    0.20    1.10
   6 -16  -4    0.70    1.10
   5 -16  -4    2.50    1.10
   4 -16  -4    1.10    1.00
   3 -16  -4    0.70    1.00
   2 -16  -4    0.00    0.90
   1 -16  -4    3.70    1.10
  -1  16   4    3.90    1.20
   0 -16  -4    0.90    1.00
   0 -16  -4   -1.00    0.80
   0  16   4   -0.40    1.10
  -1 -16  -4    3.30    1.00
  -1 -16  -4    3.60    1.10
   1  16   4    3.40    1.30
  -2 -16  -4   -1.40    0.90
  -2 -16  -4   -1.60    0.90
   2  16   4    0.10    1.20
  -3 -16  -4    2.90    1.10
  -3 -16  -4    1.20    1.10
   3  16   4    0.30    1.30
  -4 -16  -4   -1.10    1.00
  -4 -16  -4    0.50    1.10
   4  16   4    0.80    1.30
  -5 -16  -4    1.50    1.10
  -5 -16  -4    2.80    1.20
   5  16   4    0.80    1.40
  -6 -16  -4   -0.10    1.10
  -6 -16  -4    1.40    1.20
   6  16   4    0.20    1.40
  -7 -16  -4    1.30    1.20
   7  16   4   -0.30    1.50
  -8 -16  -4    1.60    1.20
   8  16   4   -0.50    1.60
   7 -17  -4    2.20    1.30
   6 -17  -4   -1.10    1.00
   5 -17  -4    0.50    1.10
   4 -17  -4    0.10    1.10
   3 -17  -4    0.70    1.10
   2 -17  -4    0.50    1.10
   1 -17  -4    0.10    1.00
   0 -17  -4    1.00    1.10
   0  17   4   -0.40    1.10
  -1 -17  -4    0.10    1.10
   1  17   4    0.00    1.20
  -2 -17  -4    0.60    1.10
  -2 -17  -4    1.30    1.10
   2  17   4    2.30    1.30
  -3 -17  -4   -1.20    1.00
  -3 -17  -4   -0.40    1.10
   3  17   4   -1.40    1.20
  -4 -17  -4    0.70    1.20
  -4 -17  -4    0.60    1.10
   4  17   4   -1.80    1.30
  -5 -17  -4    1.70    1.20
  -5 -17  -4    1.60    1.20
   5  17   4    1.10    1.50
  -6 -17  -4    0.90    1.20
  -6 -17  -4    1.20    1.30
   6  17   4    0.20    1.50
  -7 -17  -4    0.80    1.20
   7  17   4    1.70    1.60
   6 -18  -4    1.40    1.20
   5 -18  -4    0.60    1.10
   4 -18  -4    0.30    1.10
   3 -18  -4   -0.30    1.00
   2 -18  -4    0.10    1.00
   1 -18  -4   -0.50    1.00
   0 -18  -4   -0.40    1.10
  -1 -18  -4   -0.90    1.00
   1  18   4    0.40    1.20
  -2 -18  -4   -0.10    1.10
   2  18   4    0.20    1.20
  -3 -18  -4   -2.60    0.90
  -3 -18  -4    0.10    1.10
   3  18   4    1.30    1.30
  -4 -18  -4   -0.40    1.10
  -4 -18  -4   -0.30    1.20
   4  18   4   -0.20    1.30
  -5 -18  -4    0.40    1.30
  -5 -18  -4    1.20    1.30
   5  18   4   -0.60    1.50
  -6 -18  -4    3.60    1.40
   6  18   4    0.60    1.50
   5 -19  -4   -1.40    1.10
   4 -19  -4   -1.60    1.10
   3 -19  -4   -0.60    1.10
   2 -19  -4   -0.60    1.10
   1 -19  -4    0.10    1.10
   0 -19  -4   -0.80    1.00
  -1 -19  -4   -1.20    1.00
  -2 -19  -4   -0.50    1.20
  -3 -19  -4   -0.30    1.10
   3  19   4   -0.80    1.30
  -4 -19  -4    0.40    1.20
   4  19   4    0.30    1.40
  -5 -19  -4    1.20    1.30
  -5 -19  -4   -0.80    1.20
   5  19   4   -0.30    1.40
   3 -20  -4    1.20    1.20
   2 -20  -4   -1.20    1.20
   1 -20  -4   -0.30    1.10
   0 -20  -4   -0.40    1.10
  -1 -20  -4   -0.70    1.20
  -2 -20  -4   -1.50    1.10
  -3 -20  -4   -1.20    1.20
  -3 -20   5   -0.60    1.20
  -2 -20   5   -2.20    1.20
  -1 -20   5   -3.30    1.00
   0 -20   5   -1.10    1.10
   1 -20   5   -0.80    1.10
   1 -20   5    0.10    1.10
   2 -20   5   -1.20    1.00
   2 -20   5   -0.60    1.00
   3 -20   5   -0.30    1.10
   3 -20   5   -1.80    1.00
  -5 -19   5   -1.10    1.30
  -4 -19   5   -0.30    1.30
  -3 -19   5   -0.50    1.20
  -2 -19   5   -1.00    1.10
  -1 -19   5   -1.30    1.10
   0 -19   5   -0.40    1.10
   0 -19   5   -1.40    1.00
   1 -19   5   -0.90    1.00
   1 -19   5   -1.60    1.00
   2 -19   5    0.90    1.10
   2 -19   5   -1.10    1.00
   3 -19   5    0.80    1.10
   3 -19   5   -0.90    1.00
   4 -19   5   -0.20    1.00
   4 -19   5   -0.10    1.20
   5 -19   5    0.30    1.30
   6  18  -5    1.00    1.50
  -6 -18   5    0.10    1.40
  -5 -18   5   -1.40    1.20
  -4 -18   5   -0.30    1.20
  -3 -18   5   -0.90    1.10
  -2 -18   5   -1.90    1.00
  -1 -18   5   -1.00    1.00
  -1 -18   5   -0.40    1.10
   0 -18   5   -0.30    1.00
   0 -18   5   -0.80    1.10
   1 -18   5   -1.60    1.00
   1 -18   5   -1.20    1.00
   2 -18   5   -1.00    0.90
   2 -18   5   -1.60    0.90
   3 -18   5   -0.70    1.00
   3 -18   5    0.60    1.00
   4 -18   5    0.80    1.10
   4 -18   5   -0.70    0.90
   5 -18   5   -1.40    0.90
   5 -18   5    0.80    1.20
   6 -18   5    1.00    1.10
   6 -18   5    1.50    1.30
   7  17  -5    1.30    1.60
  -7 -17   5   -0.10    1.30
   6  17  -5    1.60    1.50
  -6 -17   5    0.60    1.30
   5  17  -5    1.30    1.30
  -5 -17   5   -1.70    1.10
   4  17  -5   -0.90    1.10
  -4 -17   5    0.40    1.20
  -3 -17   5    0.60    1.20
  -2 -17   5    1.10    1.20
  -1 -17   5    1.30    1.00
  -1 -17   5   -0.60    1.00
   0 -17   5   -1.30    1.00
   0 -17   5    0.50    0.90
   1 -17   5   -0.10    1.00
   1 -17   5    0.40    0.90
   2 -17   5    0.10    1.00
   2 -17   5    0.90    1.00
   3 -17   5   -0.90    1.00
   3 -17   5    1.70    1.00
   4 -17   5   -1.00    0.90
   4 -17   5    0.00    1.10
   5 -17   5   -1.00    0.90
   5 -17   5    0.90    1.20
   6 -17   5   -1.00    0.90
   6 -17   5    0.30    1.20
   7 -17   5    1.00    1.30
   7 -17   5    0.20    1.00
   8  16  -5    2.50    1.70
  -8 -16   5    3.90    1.50
   7  16  -5    0.10    1.40
  -7 -16   5   -0.90    1.30
   6  16  -5   -0.30    1.30
  -6 -16   5    0.50    1.20
   5  16  -5   -0.10    1.30
  -5 -16   5    1.30    1.30
   4  16  -5    1.10    1.10
  -4 -16   5    0.30    1.10
   3  16  -5   -0.30    1.00
  -3 -16   5   -1.10    1.00
  -2 -16   5    3.00    0.90
  -2 -16   5    1.50    1.10
  -1 -16   5    0.10    0.80
  -1 -16   5   -0.10    1.00
   0 -16   5    1.80    0.90
   0 -16   5    0.50    1.00
   1 -16   5    0.10    0.90
   1 -16   5   -0.40    1.00
   2 -16   5    1.70    1.00
   2 -16   5    2.40    1.00
   3 -16   5   -0.90    0.90
   3 -16   5   -1.10    1.00
   4 -16   5    0.30    0.90
   4 -16   5    1.00    1.10
   5 -16   5   -1.10    1.10
   5 -16   5    0.20    0.90
   6 -16   5    0.80    1.20
   6 -16   5   -0.40    0.90
   7 -16   5    0.10    1.30
   7 -16   5    1.30    1.00
   8 -16   5    2.80    1.20
   8 -16   5    3.10    1.50
   8  15  -5    3.10    1.70
  -8 -15   5    1.50    1.30
   7  15  -5    1.10    1.40
  -7 -15   5    1.40    1.30
   6  15  -5    2.00    1.40
  -6 -15   5    1.30    1.20
   5  15  -5    0.50    1.30
  -5 -15   5   -1.50    1.10
   4  15  -5    0.90    1.20
  -4 -15   5   -1.00    1.10
   3  15  -5    2.80    1.10
  -3 -15   5    2.10    1.10
   2  15  -5    0.80    1.00
  -2 -15   5    0.20    1.00
  -2 -15   5   -0.80    0.70
  -1 -15   5    0.90    1.00
  -1 -15   5    2.60    0.90
   0 -15   5   -0.30    0.80
   0 -15   5   -0.30    1.00
   1 -15   5    2.70    1.00
   1 -15   5    1.40    1.00
   2 -15   5   -0.30    0.90
   2 -15   5    0.20    0.80
   3 -15   5    1.20    1.00
   3 -15   5    1.50    1.00
   4 -15   5   -0.20    0.90
   4 -15   5   -0.80    1.00
   5 -15   5    0.20    1.00
   5 -15   5   -0.10    0.90
   6 -15   5    0.20    1.10
   6 -15   5    0.10    0.90
   7 -15   5    0.30    0.90
   7 -15   5    3.60    1.40
   8 -15   5   -0.20    0.90
   8 -15   5   -0.10    1.20
   9 -15   5   -0.30    1.30
   9  14  -5    0.80    1.60
  -9 -14   5    1.80    1.30
   8  14  -5   -0.60    1.50
  -8 -14   5    0.60    1.20
   7  14  -5   -1.00    1.40
  -7 -14   5    0.00    1.10
   6  14  -5    3.30    1.40
  -6 -14   5    4.50    1.40
   5  14  -5    0.00    1.20
  -5 -14   5   -0.70    1.10
   4  14  -5    7.10    1.40
  -4 -14   5    3.40    1.20
   3  14  -5    6.80    1.30
  -3 -14   5    3.00    1.10
  -3 -14   5    6.10    0.90
   2  14  -5   -0.10    0.90
  -2 -14   5   -0.30    0.90
  -2 -14   5   -0.20    0.70
   1  14  -5    2.80    0.90
  -1 -14   5    3.10    0.80
  -1 -14   5    2.30    1.10
   0 -14   5    3.80    0.90
   0 -14   5    1.30    1.00
   1 -14   5    2.80    0.90
   1 -14   5    2.90    1.00
   2 -14   5   -0.80    0.90
   2 -14   5    0.40    0.90
   3 -14   5    3.60    1.00
   3 -14   5    7.50    1.20
   4 -14   5    6.20    1.20
   4 -14   5    4.40    1.00
   5 -14   5    1.40    1.10
   5 -14   5    0.40    0.90
   6 -14   5    0.90    0.90
   6 -14   5    1.60    1.20
   7 -14   5    1.00    1.20
   7 -14   5    0.30    0.90
   8 -14   5    0.20    1.20
   8 -14   5    0.20    0.90
   9 -14   5    1.10    1.30
   9 -14   5   -0.30    0.90
  10  13  -5    2.00    1.80
 -10 -13   5    2.20    1.30
   9  13  -5    0.80    1.60
  -9 -13   5    0.30    1.20
   8  13  -5    4.70    1.70
  -8 -13   5    3.60    1.30
   7  13  -5    1.80    1.50
  -7 -13   5    1.90    1.20
   6  13  -5    2.30    1.30
  -6 -13   5   -0.90    1.00
   5  13  -5    0.50    1.10
  -5 -13   5    1.00    1.10
   4  13  -5    0.40    1.00
  -4 -13   5   -0.40    1.00
   3  13  -5    0.50    1.00
  -3 -13   5   -0.30    0.60
  -3 -13   5   -0.20    1.00
   2  13  -5    5.40    1.10
  -2 -13   5    3.30    1.00
  -2 -13   5    4.80    0.80
   1  13  -5   10.60    1.20
  -1 -13   5   12.20    1.10
  -1 -13   5    9.60    1.30
   0 -13   5   -0.40    0.90
   0 -13   5   -0.90    0.70
   1 -13   5   10.80    1.10
   1 -13   5   10.20    1.30
   2 -13   5    4.40    1.00
   2 -13   5    3.20    0.90
   3 -13   5    0.20    0.80
   3 -13   5    1.70    0.90
   4 -13   5    0.80    0.90
   4 -13   5    0.80    0.80
   5 -13   5    1.70    1.00
   5 -13   5    3.20    1.00
   6 -13   5   -0.70    1.00
   6 -13   5    0.60    0.90
   7 -13   5    1.30    0.90
   7 -13   5    3.00    1.20
   8 -13   5    2.60    1.30
   8 -13   5    2.30    1.00
   9 -13   5    0.50    1.20
   9 -13   5    0.80    0.90
  10 -13   5   -0.10    1.00
  10 -13   5    0.80    1.30
  10  12  -5    0.30    1.60
 -10 -12   5    1.00    1.20
   9  12  -5    0.70    1.60
  -9 -12   5    0.30    1.10
   8  12  -5    6.30    1.80
  -8 -12   5    5.00    1.30
   7  12  -5    1.80    1.50
  -7 -12   5    1.90    1.10
   6  12  -5    4.20    1.50
  -6 -12   5    4.30    1.20
   5  12  -5   -1.00    1.00
  -5 -12   5   -0.70    0.90
   4  12  -5   -1.30    1.00
  -4 -12   5   -0.70    0.90
   3  12  -5    4.80    1.20
  -3 -12   5    4.30    1.10
  -3 -12   5    4.80    0.70
   2  12  -5    6.30    1.10
  -2 -12   5    4.70    0.80
  -2 -12   5    6.80    1.20
   1  12  -5    0.70    0.80
  -1 -12   5    0.80    0.60
  -1 -12   5    1.60    0.90
   0  12  -5    3.40    0.80
   0 -12   5    3.70    0.80
   0 -12   5    4.30    1.00
   1 -12   5    0.90    0.90
   1 -12   5    0.80    0.80
   2 -12   5    4.30    1.00
   2 -12   5    5.60    1.00
   3 -12   5    5.30    1.10
   3 -12   5    4.50    1.00
   4 -12   5   -0.10    0.90
   4 -12   5   -0.20    0.80
   5 -12   5   -0.20    0.90
   5 -12   5    0.70    0.80
   6 -12   5    4.20    1.00
   6 -12   5    5.50    1.20
   7 -12   5    4.30    1.20
   7 -12   5    2.60    1.00
   8 -12   5    9.40    1.30
   8 -12   5    8.70    1.50
   9 -12   5    0.90    0.90
   9 -12   5    0.80    1.20
  10 -12   5    0.10    0.90
  10 -12   5   -1.10    1.20
  11  11  -5   -0.10    1.70
 -11 -11   5    2.30    1.30
  10  11  -5    1.60    1.70
 -10 -11   5    0.40    1.10
   9  11  -5    2.20    1.70
  -9 -11   5    2.50    1.20
   8  11  -5   -0.50    1.40
  -8 -11   5   -0.10    1.00
   7  11  -5    1.20    1.40
  -7 -11   5    1.40    1.10
   6  11  -5    3.00    1.40
  -6 -11   5    4.00    1.20
   5  11  -5    3.00    1.20
  -5 -11   5    1.50    1.00
   4  11  -5   -1.90    0.90
  -4 -11   5    0.20    0.50
  -4 -11   5   -0.30    0.90
   3  11  -5   -0.70    0.90
  -3 -11   5   -0.20    0.50
  -3 -11   5    1.00    0.90
   2  11  -5    0.70    0.80
  -2 -11   5    0.30    0.80
  -2 -11   5    0.20    0.50
   1  11  -5    0.90    0.80
  -1 -11   5    0.70    0.60
  -1 -11   5   -0.50    0.80
   0  11  -5   -0.30    0.60
   0 -11   5   -0.10    0.80
   0 -11   5   -0.40    0.60
  -1  11  -5    0.10    0.50
   1 -11   5    0.70    0.80
   1 -11   5   -0.10    0.70
   2 -11   5   -0.40    0.70
   2 -11   5    1.00    0.80
   3 -11   5    0.50    0.80
   3 -11   5    0.00    0.80
   4 -11   5   -0.30    0.70
   4 -11   5    0.30    0.80
   5 -11   5    1.50    0.90
   5 -11   5    2.00    0.90
   6 -11   5    2.80    0.90
   6 -11   5    1.20    1.00
   7 -11   5    3.00    1.10
   7 -11   5    1.60    0.90
   8 -11   5    0.70    0.90
   8 -11   5   -0.70    1.10
   9 -11   5    2.10    1.20
   9 -11   5   -0.20    0.90
  10 -11   5    0.70    1.00
  11 -11   5    0.20    1.00
  11  10  -5    1.50    1.80
  10  10  -5    2.30    1.70
 -10 -10   5    2.00    1.10
   9  10  -5    0.90    1.60
  -9 -10   5    0.00    1.00
   8  10  -5    0.90    1.50
  -8 -10   5    0.50    1.00
   7  10  -5    4.50    1.50
  -7 -10   5    3.30    1.10
   6  10  -5    1.70    1.30
  -6 -10   5    4.00    1.10
   5  10  -5    0.80    1.10
  -5 -10   5    0.90    1.00
   4  10  -5    4.40    1.20
  -4 -10   5    3.80    1.00
  -4 -10   5    4.70    0.60
   3  10  -5    0.50    0.90
  -3 -10   5    0.40    0.80
  -3 -10   5    0.10    0.40
   2  10  -5    5.90    1.00
  -2 -10   5    4.50    0.90
  -2 -10   5    5.60    0.70
   1  10  -5   -0.50    0.70
  -1 -10   5    0.30    0.70
  -1 -10   5    0.10    0.50
   0  10  -5    3.30    0.70
   0 -10   5    2.70    0.70
   0 -10   5    3.30    0.80
  -1  10  -5   -0.40    0.50
   1 -10   5    1.10    0.80
   1 -10   5    0.80    0.70
   2 -10   5    3.60    0.90
   2 -10   5    7.10    0.90
   3 -10   5    0.30    0.80
   3 -10   5    0.20    0.70
   4 -10   5    5.10    1.00
   4 -10   5    5.20    0.90
   5 -10   5    1.50    0.80
   5 -10   5    1.20    0.90
   6 -10   5    3.60    1.00
   6 -10   5    2.40    0.90
   7 -10   5    5.50    1.20
   7 -10   5    1.50    0.90
   8 -10   5    1.00    0.90
   8 -10   5    2.00    1.10
   9 -10   5    0.80    1.20
   9 -10   5    0.70    0.90
  10 -10   5    0.80    1.00
  11 -10   5    0.50    1.10
  11   9  -5    3.00    1.90
  10   9  -5    4.00    1.80
   9   9  -5    2.50    1.60
   8   9  -5   35.30    2.80
   7   9  -5    4.30    1.50
  -7  -9   5    3.50    1.10
   6   9  -5    1.20    1.20
  -6  -9   5    0.70    0.90
   5   9  -5    2.20    1.20
  -5  -9   5    1.20    0.90
   4   9  -5    2.20    1.10
  -4  -9   5    1.50    0.80
  -4  -9   5    2.00    0.40
   3   9  -5    1.20    0.90
  -3  -9   5    0.60    0.80
  -3  -9   5    1.50    0.40
   2   9  -5    3.40    0.90
  -2  -9   5    1.60    0.80
  -2  -9   5    3.10    0.50
   1   9  -5    1.70    0.70
  -1  -9   5    0.80    0.50
  -1  -9   5    0.90    0.70
   0   9  -5   -0.20    0.60
   0  -9   5    0.40    0.50
   0  -9   5   -0.40    0.70
  -1   9  -5    1.20    0.50
   1  -9   5    0.90    0.70
   1  -9   5    0.60    0.60
   2  -9   5    2.70    0.80
   2  -9   5    2.90    0.80
   3  -9   5    1.90    0.70
   3  -9   5    1.90    0.80
   4  -9   5    2.50    0.90
   4  -9   5    2.70    0.80
   5  -9   5    1.60    0.80
   5  -9   5    2.30    0.90
   6  -9   5    1.10    0.80
   6  -9   5    0.70    0.90
   7  -9   5    3.40    1.00
   7  -9   5    4.20    1.10
   8  -9   5   33.90    2.20
   8  -9   5   36.20    2.30
   9  -9   5    2.30    1.00
  10  -9   5    2.20    1.10
  11  -9   5    1.10    1.10
  12   8  -5   -0.30    1.70
  11   8  -5    0.10    1.60
  10   8  -5    3.70    1.80
   9   8  -5   -0.30    1.40
   8   8  -5   34.30    2.70
   7   8  -5    9.50    1.70
   6   8  -5   20.10    2.00
  -6  -8   5   15.60    1.40
   5   8  -5    0.00    1.00
  -5  -8   5   -0.10    0.30
  -5  -8   5   -0.80    0.70
   4   8  -5   -0.30    0.90
  -4  -8   5    0.70    0.80
  -4  -8   5    0.30    0.30
   3   8  -5    6.30    1.10
  -3  -8   5    6.00    0.50
  -3  -8   5    5.20    0.90
   2   8  -5    4.00    0.80
  -2  -8   5    4.10    0.50
  -2  -8   5    3.90    0.80
   1   8  -5    0.90    0.70
  -1  -8   5    0.80    0.50
  -1  -8   5    0.00    0.60
   0   8  -5    7.60    0.80
   0  -8   5    8.20    0.90
   0  -8   5    9.30    0.80
  -1   8  -5    1.60    0.50
   1  -8   5    0.50    0.60
   1  -8   5    0.50    0.60
   2  -8   5    4.10    0.70
   2  -8   5    2.90    0.70
   3  -8   5    5.00    0.80
   3  -8   5    3.30    0.80
   4  -8   5    0.60    0.70
   4  -8   5    0.10    0.70
   5  -8   5    0.30    0.70
   5  -8   5    1.70    0.80
   6  -8   5   21.10    1.70
   6  -8   5   23.20    1.90
   7  -8   5    8.30    1.20
   7  -8   5    8.70    1.30
   8  -8   5   32.20    2.20
   8  -8   5   33.60    2.20
   9  -8   5    0.30    0.90
  10  -8   5    3.30    1.10
  11  -8   5    0.00    1.00
  12  -8   5   -0.20    1.10
  12   7  -5    0.70    1.70
  11   7  -5    3.80    1.80
  10   7  -5    0.70    1.50
   9   7  -5    1.60    1.50
   8   7  -5   16.80    2.10
   7   7  -5    6.50    1.50
   6   7  -5    3.60    1.20
   5   7  -5    9.40    1.40
  -5  -7   5    8.60    1.10
   4   7  -5    2.30    1.00
  -4  -7   5    2.90    0.30
  -4  -7   5    2.20    0.80
   3   7  -5   24.20    1.50
  -3  -7   5   26.90    1.90
  -3  -7   5   23.40    0.80
   2   7  -5   42.60    1.70
  -2  -7   5   44.20    2.20
  -2  -7   5   41.10    1.10
   1   7  -5   10.40    1.00
  -1  -7   5   11.50    1.00
  -1  -7   5   10.50    0.80
   0   7  -5    0.10    0.50
   0  -7   5    0.10    0.40
   0  -7   5    0.00    0.60
   1  -7   5    9.50    0.90
   1  -7   5   13.40    1.00
   1  -7   5   11.40    0.70
   2  -7   5   40.30    1.90
   2  -7   5   38.80    1.50
   3  -7   5   27.10    1.70
   3  -7   5   23.90    1.40
   4  -7   5    2.10    0.70
   4  -7   5    3.20    0.80
   5  -7   5    9.10    1.00
   5  -7   5    8.80    1.00
   6  -7   5    4.10    0.70
   6  -7   5    3.50    1.00
   6  -7   5    3.50    0.90
   7  -7   5    4.00    1.00
   7  -7   5    5.50    1.20
   8  -7   5   13.70    1.40
   9  -7   5    3.20    1.10
  10  -7   5   -0.60    0.90
  11  -7   5    1.80    1.10
  12  -7   5    0.10    1.10
  12   6  -5   -1.70    1.60
  11   6  -5    7.20    2.00
  10   6  -5    6.80    1.70
   9   6  -5    0.10    1.40
   8   6  -5   -0.30    1.20
   7   6  -5   14.60    1.90
   6   6  -5   41.10    2.40
   5   6  -5    0.70    1.00
   4   6  -5    0.00    0.80
  -4  -6   5   -0.40    0.60
   3   6  -5    3.70    0.90
  -3  -6   5    3.10    0.70
   2   6  -5    8.60    1.00
  -2  -6   5    8.30    0.50
  -2  -6   5    6.80    0.90
   1   6  -5   23.50    1.20
  -1  -6   5   23.20    0.90
  -1  -6   5   26.10    1.70
   0   6  -5    2.90    0.60
   0  -6   5    2.00    0.50
   0  -6   5    2.20    0.60
   1  -6   5   22.00    1.10
   1  -6   5   26.10    1.60
   1  -6   5   23.70    0.90
   2  -6   5    8.90    0.80
   2  -6   5    7.30    0.80
   3  -6   5    3.70    0.70
   3  -6   5    4.10    0.70
   4  -6   5   -0.10    0.60
   4  -6   5    0.40    0.60
   5  -6   5   -0.20    0.50
   5  -6   5   -0.10    0.60
   5  -6   5   -0.20    0.70
   6  -6   5   37.70    1.50
   6  -6   5   40.40    1.80
   6  -6   5   40.80    2.20
   7  -6   5   16.40    1.70
   7  -6   5   16.40    1.20
   8  -6   5    1.70    0.90
   9  -6   5    0.30    0.90
  10  -6   5    4.70    1.20
  11  -6   5    3.90    1.20
  12  -6   5    0.20    1.10
  12   5  -5    7.60    2.00
  11   5  -5    6.70    1.90
  10   5  -5   24.10    2.60
   9   5  -5    3.70    1.50
   8   5  -5   88.39    3.80
   7   5  -5    0.10    1.20
   6   5  -5    0.20    1.00
   5   5  -5   22.50    1.70
   4   5  -5    2.10    0.90
  -4  -5   5    1.50    0.60
   3   5  -5    4.60    0.90
  -3  -5   5    3.40    0.70
   2   5  -5   -1.10    0.60
  -2  -5   5    0.50    0.60
  -2  -5   5    0.30    0.20
   1   5  -5    0.20    0.60
  -1  -5   5    0.80    0.50
  -1  -5   5    0.00    0.30
   0   5  -5   -0.20    0.50
   0  -5   5    0.10    0.40
   0  -5   5    0.10    0.50
   1  -5   5    0.50    0.50
   1  -5   5    0.30    0.50
   1  -5   5   -0.40    0.40
   2  -5   5    0.00    0.50
   2  -5   5    0.20    0.50
   3  -5   5    4.40    0.70
   3  -5   5    4.10    0.70
   3  -5   5    4.10    0.40
   4  -5   5    1.60    0.70
   4  -5   5    2.10    0.50
   4  -5   5    1.10    0.60
   5  -5   5   22.10    1.10
   5  -5   5   23.10    1.40
   5  -5   5   22.40    1.70
   6  -5   5   -0.10    0.70
   6  -5   5   -1.30    0.60
   7  -5   5   -0.20    0.80
   7  -5   5    0.70    0.80
   8  -5   5   89.59    2.90
   8  -5   5   90.99    3.40
   9  -5   5    1.50    1.00
   9  -5   5    2.40    1.00
  10  -5   5   22.40    2.30
  11  -5   5    3.80    1.30
  12  -5   5    6.10    1.50
  12   4  -5    1.80    1.60
  11   4  -5   -1.00    1.50
  10   4  -5    3.20    1.60
   9   4  -5   -1.10    1.30
   8   4  -5    5.20    1.60
   7   4  -5    3.90    1.30
   6   4  -5    5.10    1.30
   5   4  -5   40.90    2.10
   4   4  -5    0.30    0.80
   3   4  -5   -1.00    0.70
  -3  -4   5   -0.30    0.50
   2   4  -5   32.10    1.50
  -2  -4   5   31.50    1.70
   1   4  -5  117.09    2.90
  -1  -4   5  114.59    2.90
  -1  -4   5  117.79    2.10
   0   4  -5   86.29    2.10
   0  -4   5   88.29    2.10
   0  -4   5   87.49    2.40
   0  -4   5   87.59    1.90
   1  -4   5  117.19    2.80
   1  -4   5  116.89    2.40
   1  -4   5  114.89    2.50
   2  -4   5   33.50    1.00
   2  -4   5   34.50    1.30
   2  -4   5   33.20    1.50
   3  -4   5   -0.80    0.50
   3  -4   5   -0.20    0.60
   3  -4   5    0.00    0.40
   4  -4   5    1.00    0.50
   4  -4   5    0.80    0.60
   5  -4   5   38.20    1.90
   5  -4   5   39.10    1.50
   6  -4   5    4.30    0.90
   6  -4   5    3.30    0.80
   7  -4   5    3.90    1.00
   7  -4   5    1.90    0.80
   8  -4   5    6.80    1.20
   8  -4   5    6.10    1.10
   9  -4   5    1.80    1.00
   9  -4   5    2.40    1.10
  10  -4   5    1.90    1.00
  10  -4   5    0.80    1.20
  11  -4   5    0.10    1.00
  12  -4   5    0.30    1.10
  12   3  -5    1.70    1.60
  11   3  -5   -0.20    1.50
  10   3  -5    8.00    1.80
   9   3  -5    1.50    1.40
   8   3  -5   22.50    2.20
   7   3  -5    4.60    1.30
   6   3  -5   17.90    1.80
   5   3  -5    1.70    1.00
   4   3  -5   19.80    1.50
   3   3  -5   10.00    1.10
  -3  -3   5    8.70    0.80
   2   3  -5   -0.10    0.60
  -2  -3   5    0.40    0.50
   1   3  -5   37.70    1.40
  -1  -3   5   39.00    1.60
   0  -3   5    0.50    0.40
   0  -3   5    0.10    0.50
   1  -3   5   38.70    1.50
   1  -3   5   37.60    1.20
   2  -3   5    1.00    0.50
   2  -3   5    0.40    0.50
   3  -3   5    9.20    0.70
   3  -3   5    7.30    0.70
   4  -3   5   20.40    1.00
   4  -3   5   21.80    1.50
   5  -3   5    2.30    0.70
   5  -3   5    3.00    0.70
   6  -3   5   14.40    1.20
   6  -3   5   10.50    1.10
   7  -3   5    5.40    1.00
   7  -3   5    5.30    1.10
   8  -3   5   23.70    2.00
   8  -3   5   21.80    1.70
   9  -3   5    2.50    1.00
   9  -3   5    3.10    1.10
  10  -3   5    7.00    1.30
  10  -3   5    6.60    1.40
  11  -3   5    1.80    1.10
  11  -3   5    2.10    1.30
  12  -3   5    0.20    1.10
  13   2  -5    0.50    1.70
  12   2  -5    1.50    1.60
  11   2  -5   -0.50    1.30
  10   2  -5    4.10    1.60
   9   2  -5    4.90    1.50
   8   2  -5   18.00    2.00
   7   2  -5   19.80    1.90
   6   2  -5    4.40    1.20
   5   2  -5   12.90    1.40
   4   2  -5  190.28    4.70
   2   2  -5    0.70    0.70
  -2  -2   5    0.30    0.40
   1   2  -5   23.70    1.20
  -1  -2   5   20.30    1.30
  -1  -2   5   22.20    1.10
   0  -2   5  691.63   12.30
   0  -2   5  687.73   13.10
   1  -2   5   23.50    1.20
   1  -2   5   22.00    1.00
   2  -2   5    1.00    0.50
   2  -2   5    0.70    0.50
   3  -2   5  381.66    7.40
   3  -2   5  371.86    7.50
   4  -2   5  197.98    4.50
   4  -2   5  193.08    4.30
   5  -2   5   13.00    1.10
   5  -2   5   11.10    1.00
   6  -2   5    2.80    0.80
   6  -2   5    3.20    0.90
   7  -2   5   23.90    1.60
   7  -2   5   23.50    1.80
   8  -2   5   19.00    1.70
   8  -2   5   18.40    1.90
   9  -2   5    6.00    1.20
   9  -2   5    6.80    1.30
  10  -2   5    3.00    1.10
  10  -2   5    4.80    1.30
  11  -2   5    0.90    1.20
  11  -2   5    0.40    1.10
  12  -2   5    1.40    1.20
  12  -2   5    0.10    1.30
  13  -2   5    0.10    1.20
  13   1  -5    1.20    1.70
  12   1  -5    2.30    1.60
  11   1  -5    0.90    1.50
  10   1  -5   26.30    2.40
   9   1  -5    0.60    1.30
   8   1  -5   38.80    2.50
   7   1  -5    0.90    1.00
   6   1  -5   47.20    2.30
   5   1  -5    3.30    0.50
   5   1  -5    4.10    1.00
   4   1  -5   57.99    1.30
   4   1  -5   51.19    2.10
   3   1  -5  233.48    3.80
   3   1  -5  230.78    5.30
   2   1  -5  108.49    1.90
   2   1  -5  109.09    2.80
  -2  -1   5  109.39    2.50
  -1  -1   5  197.08    3.90
  -1  -1   5  199.78    4.20
   0  -1   5   -0.60    0.40
   1  -1   5  199.58    4.10
   1  -1   5  216.28    4.40
   2  -1   5  109.89    2.60
   2  -1   5  106.19    2.60
   3  -1   5  227.38    4.70
   3  -1   5  219.98    4.70
   4  -1   5   55.09    1.80
   4  -1   5   55.19    2.00
   5  -1   5    3.60    0.80
   5  -1   5    3.20    0.70
   6  -1   5   48.20    2.00
   6  -1   5   50.29    2.20
   7  -1   5    1.00    1.00
   7  -1   5    1.00    0.80
   8  -1   5   38.10    2.20
   8  -1   5   43.40    2.40
   9  -1   5   -0.50    1.00
   9  -1   5    0.20    0.90
  10  -1   5   27.50    2.40
  10  -1   5   25.30    2.10
  11  -1   5    2.20    1.20
  11  -1   5    5.00    1.40
  12  -1   5   -0.80    1.10
  12  -1   5    2.00    1.40
  13  -1   5    1.20    1.50
  13  -1   5    1.40    1.30
  13   0  -5    0.00    1.60
  12   0  -5   -0.70    1.50
  11   0  -5   -0.90    1.40
  10   0  -5    0.60    1.40
   9   0  -5   -0.30    1.30
   8   0  -5   -0.20    1.20
   7   0  -5    1.30    0.60
   7   0  -5    1.10    1.20
   6   0  -5    0.70    1.00
   6   0  -5    0.70    0.50
   5   0  -5    0.10    0.40
   5   0  -5    0.20    0.90
   4   0  -5    0.00    0.40
   4   0  -5   -0.20    0.70
   3   0  -5    0.10    0.70
   3   0  -5   -0.20    0.30
   2   0  -5    0.10    0.30
   2   0  -5    0.00    0.60
  -2   0   5    0.20    0.30
  -2   0   5   -0.30    0.50
  -1   0   5   -0.20    0.60
  -1   0   5    0.00    0.30
   0   0   5   -0.10    0.30
   1   0   5    0.50    0.40
   2   0   5    0.30    0.40
   2   0   5    1.10    0.60
   3   0   5    0.40    0.50
   3   0   5    0.30    0.50
   4   0   5    0.60    0.50
   4   0   5    1.00    0.60
   5   0   5   -0.30    0.60
   5   0   5   -0.10    0.70
   6   0   5   -0.60    0.60
   6   0   5    0.50    0.80
   7   0   5    0.20    0.90
   7   0   5   -0.40    0.70
   8   0   5   -0.20    0.80
   8   0   5   -0.10    1.00
   9   0   5   -0.30    1.00
   9   0   5    0.30    0.90
  10   0   5    0.30    1.20
  10   0   5    0.00    1.00
  11   0   5    0.40    1.10
  11   0   5    0.90    1.20
  12   0   5   -1.00    1.10
  12   0   5   -0.20    1.40
  13   0   5   -0.80    1.20
  13   0   5    1.50    1.50
  13  -1  -5    1.80    1.70
  12  -1  -5    1.70    1.50
  11  -1  -5    4.50    1.60
  10  -1  -5   26.60    2.40
   9  -1  -5   -1.40    1.20
   8  -1  -5   40.60    2.50
   8  -1  -5   40.60    1.70
   7  -1  -5    0.90    0.70
   7  -1  -5    1.30    1.20
   6  -1  -5   52.59    1.60
   6  -1  -5   50.39    2.40
   5  -1  -5    3.00    0.60
   5  -1  -5    2.80    1.00
   4  -1  -5   57.79    1.50
   4  -1  -5   56.19    2.20
   3  -1  -5  231.78    4.00
   3  -1  -5  232.38    5.20
  -3   1   5  229.98    5.10
   2  -1  -5  112.79    2.20
  -2   1   5  111.69    2.90
   1  -1  -5  193.38    3.40
  -1   1   5  196.58    3.60
  -1   1   5  196.38    4.30
   0   1   5   -2.30    0.70
   0   1   5    0.30    0.30
   1   1   5  211.88    4.40
   1   1   5  201.18    4.00
   2   1   5  109.29    2.80
   2   1   5  111.99    2.60
   3   1   5  217.98    4.80
   4   1   5   52.59    1.90
   4   1   5   54.49    1.90
   5   1   5    2.40    0.70
   5   1   5    5.00    0.90
   6   1   5   46.10    2.10
   6   1   5   47.80    2.20
   7   1   5    0.20    0.80
   7   1   5    0.70    1.00
   8   1   5   39.20    2.40
   8   1   5   39.90    2.30
   9   1   5    0.10    1.10
   9   1   5   -0.90    0.90
  10   1   5   25.00    2.20
  10   1   5   28.20    2.50
  11   1   5    4.90    1.50
  11   1   5    1.90    1.20
  12   1   5    2.80    1.30
  12   1   5    2.30    1.50
  13   1   5    1.90    1.50
  13   1   5    2.40    1.60
  13  -2  -5    1.10    1.60
  12  -2  -5   -0.20    1.50
  11  -2  -5    0.60    1.40
  10  -2  -5    4.40    1.50
   9  -2  -5    4.60    1.00
   9  -2  -5    5.00    1.50
   8  -2  -5   19.60    2.10
   8  -2  -5   18.10    1.50
   7  -2  -5   21.20    1.30
   7  -2  -5   23.80    1.90
   6  -2  -5    4.50    0.70
   6  -2  -5    2.90    1.10
   5  -2  -5   14.80    1.00
   5  -2  -5   13.10    1.40
   4  -2  -5  199.48    4.80
   4  -2  -5  200.28    3.80
  -4   2   5  199.28    4.70
   3  -2  -5  393.76    6.60
  -3   2   5  389.16    8.10
   2  -2  -5    0.70    0.40
  -2   2   5    0.40    0.70
   1  -2  -5   22.70    0.90
  -1   2   5   21.20    1.30
   0   2   5  686.63   12.00
   0   2   5  691.63   13.30
   1   2   5   22.30    0.90
   1   2   5   24.30    1.40
   2   2   5    2.10    0.70
   2   2   5    0.50    0.40
   3   2   5  377.26    7.20
   3   2   5  364.56    7.70
   4   2   5  180.48    4.50
   4   2   5  195.58    4.30
   5   2   5   14.90    1.30
   5   2   5   13.70    1.30
   6   2   5    3.20    0.90
   6   2   5    2.00    0.80
   7   2   5   22.80    1.80
   7   2   5   25.20    1.90
   8   2   5   19.00    1.90
   8   2   5   16.50    1.80
   9   2   5    5.70    1.20
   9   2   5    4.60    1.30
  10   2   5    5.30    1.60
  10   2   5    3.20    1.20
  11   2   5    1.70    1.20
  11   2   5    1.00    1.50
  12   2   5    1.00    1.30
  12   2   5    1.40    1.40
  13   2   5   -0.50    1.30
  13   2   5    1.00    1.50
  12  -3  -5   -0.90    1.60
  11  -3  -5    2.50    1.60
  10  -3  -5    8.20    1.20
  10  -3  -5    6.70    1.80
   9  -3  -5    1.20    0.90
   9  -3  -5    2.40    1.40
   8  -3  -5   21.70    1.80
   8  -3  -5   23.90    2.00
   8  -3  -5   19.80    1.50
   7  -3  -5    4.40    0.90
   7  -3  -5    5.20    1.30
   7  -3  -5    5.30    0.80
   6  -3  -5   16.20    1.40
   6  -3  -5   18.10    1.30
   6  -3  -5   17.30    1.60
   5  -3  -5    2.30    0.60
   5  -3  -5    4.10    0.70
   5  -3  -5    3.40    1.00
  -5   3   5    3.70    0.90
   4  -3  -5   20.40    1.10
   4  -3  -5   21.20    1.10
  -4   3   5   19.90    1.40
   3  -3  -5   10.60    0.90
  -3   3   5    9.70    1.00
   2  -3  -5    0.70    0.40
  -2   3   5    0.60    0.70
   1  -3  -5   38.40    1.20
  -1   3   5   38.60    1.60
   0   3   5   -0.10    0.20
   0   3   5   -0.20    0.70
   1   3   5   39.40    1.60
   1   3   5   39.60    1.20
   2   3   5    0.20    0.40
   2   3   5    1.30    0.80
   3   3   5    7.60    0.70
   3   3   5    9.70    1.00
   4   3   5   18.70    1.40
   4   3   5   20.20    1.30
   5   3   5    2.60    0.70
   5   3   5    3.20    0.90
   6   3   5   15.90    1.50
   6   3   5   15.50    1.50
   7   3   5    5.50    1.30
   7   3   5    3.20    1.00
   8   3   5   24.70    2.00
   8   3   5   22.10    2.10
   9   3   5    0.50    1.20
   9   3   5    1.20    1.00
  10   3   5    9.00    1.70
  10   3   5    5.10    1.30
  11   3   5    1.50    1.30
  11   3   5    1.60    1.50
  12   3   5    0.60    1.40
  12   3   5    0.30    1.20
  12  -4  -5   -1.10    1.60
 -12   4   5    1.70    1.40
  11  -4  -5   -0.70    1.40
  10  -4  -5    1.90    1.50
  10  -4  -5    1.80    1.00
   9  -4  -5    0.50    0.80
   9  -4  -5    0.20    0.90
   9  -4  -5    0.20    1.30
   8  -4  -5    7.50    1.00
   8  -4  -5    4.90    1.00
   8  -4  -5    7.10    1.50
   7  -4  -5    3.20    0.90
   7  -4  -5    4.20    0.90
   7  -4  -5    5.00    1.30
  -7   4   5    4.20    1.20
   6  -4  -5    3.80    0.80
   6  -4  -5    4.00    0.70
  -6   4   5    3.70    1.00
   5  -4  -5   41.10    1.60
   5  -4  -5   41.60    1.60
  -5   4   5   40.90    1.90
   4  -4  -5    0.60    0.40
   4  -4  -5    0.20    0.50
  -4   4   5    0.00    0.80
   3  -4  -5   -0.20    0.30
   3  -4  -5   -0.40    0.50
  -3   4   5   -1.10    0.70
   2  -4  -5   34.70    1.30
  -2   4   5   32.60    1.60
   1  -4  -5  121.89    2.60
  -1   4   5  121.39    3.10
   0  -4  -5   85.59    2.00
   0   4   5   86.69    2.50
   1   4   5  121.69    2.60
   1   4   5  120.39    3.10
   2   4   5   38.40    1.40
   2   4   5   36.20    1.70
   3   4   5    0.40    0.70
   3   4   5    0.40    0.50
   4   4   5    0.80    0.80
   4   4   5    1.10    0.60
   5   4   5   38.60    2.00
   5   4   5   37.60    1.90
   6   4   5    3.90    0.90
   6   4   5    3.10    1.00
   7   4   5    3.50    1.20
   7   4   5    3.40    1.00
   8   4   5    3.30    1.10
   8   4   5    7.10    1.50
   9   4   5    0.90    1.00
   9   4   5    1.70    1.30
  10   4   5    3.10    1.40
  10   4   5    1.80    1.20
  11   4   5    0.90    1.20
  11   4   5   -0.30    1.40
  12   4   5    0.30    1.60
 -12   5   5   11.20    1.90
  11  -5  -5    5.40    1.70
  11  -5  -5    5.00    1.20
 -11   5   5    7.70    1.70
  10  -5  -5   23.20    2.20
  10  -5  -5   24.40    1.90
  10  -5  -5   24.90    2.30
 -10   5   5   22.80    2.10
   9  -5  -5    1.90    0.90
   9  -5  -5    1.80    1.00
  -9   5   5    1.40    1.30
   8  -5  -5   94.69    3.20
   8  -5  -5   99.09    3.00
  -8   5   5   95.59    3.50
   7  -5  -5    0.90    0.70
   7  -5  -5    0.70    0.80
  -7   5   5    0.70    1.10
   6  -5  -5    0.70    0.70
   6  -5  -5   -0.10    0.60
  -6   5   5    0.00    0.90
   5  -5  -5   22.50    1.40
   5  -5  -5   23.70    1.30
  -5   5   5   22.80    1.60
   4  -5  -5    1.80    0.60
   4  -5  -5    1.20    0.40
  -4   5   5    1.40    0.80
   3  -5  -5    4.60    0.40
   3  -5  -5    4.00    0.60
  -3   5   5    4.20    0.90
   2  -5  -5   -0.20    0.50
  -2   5   5    0.00    0.80
   1  -5  -5   -0.20    0.50
  -1   5   5   -0.10    0.80
   0  -5  -5    0.50    0.50
   0   5   5   -0.30    0.80
   1   5   5    1.20    0.80
   2   5   5    1.10    0.80
   3   5   5    4.90    0.90
   3   5   5    3.40    0.70
   4   5   5    2.20    0.90
   4   5   5    1.70    0.70
   5   5   5   20.70    1.60
   5   5   5   23.30    1.60
   6   5   5    0.10    0.90
   6   5   5   -0.30    0.70
   7   5   5    1.00    1.10
   7   5   5    0.00    0.90
   8   5   5   91.49    3.60
   8   5   5   90.79    3.60
   9   5   5    1.10    1.10
   9   5   5    0.50    1.30
  10   5   5   24.90    2.40
  11   5   5    4.50    1.70
  12   5   5    8.90    2.00
 -12   6   5    3.40    1.50
  11  -6  -5    3.50    1.20
  11  -6  -5    4.60    1.30
 -11   6   5    8.10    1.70
  10  -6  -5    6.20    1.20
  10  -6  -5    5.90    1.20
 -10   6   5    7.80    1.60
   9  -6  -5    1.20    1.00
   9  -6  -5    0.40    0.90
  -9   6   5    0.70    1.20
   8  -6  -5    2.10    0.90
   8  -6  -5    1.20    0.80
  -8   6   5    1.70    1.30
   7  -6  -5   17.90    1.50
   7  -6  -5   13.60    1.30
  -7   6   5   15.50    1.70
   6  -6  -5   41.30    1.90
   6  -6  -5   43.80    1.80
  -6   6   5   46.00    2.30
   5  -6  -5    0.20    0.50
   5  -6  -5   -1.10    0.60
  -5   6   5   -0.30    0.90
   4  -6  -5    0.00    0.40
   4  -6  -5   -0.30    0.60
  -4   6   5    0.10    0.90
   3  -6  -5    3.80    0.40
   3  -6  -5    4.40    0.70
  -3   6   5    3.60    0.90
   2  -6  -5    9.30    0.80
  -2   6   5    8.90    1.10
   1  -6  -5   25.40    1.30
  -1   6   5   25.50    1.60
   0  -6  -5    2.00    0.30
   0  -6  -5    2.80    0.60
   0   6   5    2.60    0.90
  -1  -6  -5   24.20    1.30
   1   6   5   24.30    1.60
   2   6   5   11.00    1.20
   3   6   5    3.50    0.90
   4   6   5    2.60    1.00
   5   6   5    0.30    0.80
   6   6   5   38.00    2.20
   7   6   5   16.10    1.90
   8   6   5    0.90    1.20
   9   6   5    1.20    1.30
  10   6   5    6.00    1.70
  11   6   5    5.50    1.80
  12   6   5    1.40    1.60
  12  -7  -5   -1.00    1.10
  11  -7  -5    1.00    1.10
  11  -7  -5    1.40    1.10
 -11   7   5    3.10    1.40
  10  -7  -5   -1.40    1.00
  10  -7  -5   -0.20    0.90
 -10   7   5    1.10    1.30
   9  -7  -5    1.70    1.00
   9  -7  -5    0.50    0.90
  -9   7   5    3.10    1.40
   8  -7  -5   18.40    1.70
   8  -7  -5   16.20    1.50
  -8   7   5   19.10    2.00
   7  -7  -5    7.80    1.10
   7  -7  -5    3.80    0.80
  -7   7   5    4.80    1.30
   6  -7  -5    2.90    0.70
   6  -7  -5    3.30    0.90
  -6   7   5    3.90    1.20
   5  -7  -5    9.00    1.00
   5  -7  -5   11.40    1.10
  -5   7   5   12.00    1.30
   4  -7  -5    2.90    0.50
   4  -7  -5    2.40    0.70
  -4   7   5    3.80    1.00
   3  -7  -5   23.00    1.40
   3  -7  -5   27.00    1.00
  -3   7   5   27.70    1.70
   2  -7  -5   46.30    1.80
   2  -7  -5   43.10    1.20
  -2   7   5   43.80    2.00
   1  -7  -5   13.60    0.90
   1  -7  -5    9.10    0.90
  -1   7   5   15.10    1.50
   0  -7  -5    0.30    0.50
   0  -7  -5   -0.10    0.40
   0   7   5    0.80    0.90
  -1  -7  -5   10.20    0.90
   1   7   5   11.90    1.30
  -2  -7  -5   44.10    1.70
   2   7   5   41.50    1.90
   3   7   5   24.70    1.70
   4   7   5    2.70    1.00
   5   7   5   11.10    1.50
   6   7   5    2.80    1.20
   7   7   5    5.60    1.40
   8   7   5   16.70    2.00
   9   7   5    2.30    1.50
  10   7   5   -0.10    1.40
  11   7   5    2.50    1.60
  12   7   5   -1.10    1.40
  12  -8  -5    0.80    1.10
  11  -8  -5    1.10    1.10
  10  -8  -5    3.20    1.10
 -10   8   5    6.80    1.60
   9  -8  -5    0.40    1.00
   9  -8  -5    0.40    0.80
  -9   8   5    2.00    1.30
   8  -8  -5   37.20    2.20
   8  -8  -5   36.30    2.10
  -8   8   5   36.60    2.30
   7  -8  -5    8.50    1.00
   7  -8  -5    8.40    1.20
  -7   8   5   10.40    1.40
   6  -8  -5   21.60    1.70
   6  -8  -5   19.80    1.40
  -6   8   5   21.80    1.90
   5  -8  -5    0.70    0.50
   5  -8  -5   -0.90    0.70
  -5   8   5    0.30    1.00
   4  -8  -5    0.60    0.70
   4  -8  -5    0.40    0.40
  -4   8   5    0.30    1.00
   3  -8  -5    5.90    0.50
   3  -8  -5    5.50    0.90
  -3   8   5    4.50    1.10
   2  -8  -5    3.40    0.40
   2  -8  -5    4.00    0.80
  -2   8   5    5.60    1.10
   1  -8  -5    1.20    0.40
   1  -8  -5    0.80    0.60
  -1   8   5    1.40    0.90
   0  -8  -5    8.30    0.90
   0  -8  -5    8.70    0.60
   0   8   5    9.80    1.20
  -1  -8  -5    1.60    0.50
  -1  -8  -5    1.60    0.60
   1   8   5    1.60    1.00
  -2  -8  -5    2.50    0.70
   2   8   5    2.70    0.90
   3   8   5    4.30    1.10
   4   8   5    1.00    1.00
   5   8   5   -0.30    1.00
   6   8   5   23.90    2.00
   7   8   5    9.80    1.60
   8   8   5   31.80    2.60
   9   8   5   -1.00    1.30
  10   8   5    3.00    1.60
  11   8   5   -1.20    1.40
  12   8   5    2.40    1.80
  11  -9  -5    1.40    1.20
  10  -9  -5    2.30    1.10
   9  -9  -5    2.40    1.20
  -9   9   5    2.30    1.30
   8  -9  -5   37.90    2.10
   8  -9  -5   39.10    2.30
  -8   9   5   38.90    2.40
   7  -9  -5    2.60    0.80
   7  -9  -5    2.40    1.00
  -7   9   5    4.90    1.30
   6  -9  -5    0.30    0.80
   6  -9  -5   -0.10    0.60
  -6   9   5    1.10    1.20
   5  -9  -5    3.20    0.90
   5  -9  -5    2.70    0.60
  -5   9   5    2.10    1.20
   4  -9  -5    2.50    0.50
   4  -9  -5    3.00    0.80
  -4   9   5    3.40    1.10
   3  -9  -5    2.00    0.80
   3  -9  -5    1.40    0.40
  -3   9   5    3.50    1.10
   2  -9  -5    2.90    0.50
   2  -9  -5    1.80    0.80
  -2   9   5    2.70    1.10
   1  -9  -5    1.10    0.70
   1  -9  -5    0.80    0.40
  -1   9   5    0.60    0.90
   0  -9  -5    0.20    0.60
   0  -9  -5    0.50    0.40
   0   9   5    1.50    1.00
  -1  -9  -5    0.40    0.50
  -1  -9  -5    1.70    0.70
   1   9   5    0.40    0.90
  -2  -9  -5    2.80    0.70
   2   9   5    3.30    1.00
  -3  -9  -5    0.30    0.70
   3   9   5    1.90    1.00
   4   9   5    3.10    1.10
   5   9   5    3.30    1.20
   6   9   5   -0.50    1.10
   7   9   5    4.90    1.50
   8   9   5   34.60    2.70
   9   9   5    3.40    1.60
  10   9   5    1.40    1.40
  11   9   5    3.10    1.70
  11 -10  -5    1.00    1.10
  10 -10  -5    2.40    1.20
   9 -10  -5   -1.00    1.00
   8 -10  -5    1.30    1.10
  -8  10   5    1.20    1.20
   7 -10  -5    4.40    0.90
   7 -10  -5    4.40    1.10
  -7  10   5    2.10    1.30
   6 -10  -5    2.10    0.90
   6 -10  -5    3.30    0.70
  -6  10   5    2.50    1.30
   5 -10  -5    3.40    0.90
   5 -10  -5    1.30    0.60
  -5  10   5    2.30    1.30
   4 -10  -5    4.20    0.90
   4 -10  -5    4.50    0.60
  -4  10   5    5.40    1.20
   3 -10  -5   -0.10    0.40
   3 -10  -5    1.20    0.80
  -3  10   5   -0.20    1.10
   2 -10  -5    5.90    0.60
   2 -10  -5    5.60    0.90
  -2  10   5    6.30    1.20
   1 -10  -5    0.40    0.70
   1 -10  -5   -0.20    0.50
  -1  10   5    0.90    1.00
   0 -10  -5    2.50    0.60
   0 -10  -5    2.90    0.80
   0  10   5    2.40    1.00
  -1 -10  -5    0.30    0.60
  -1 -10  -5    0.30    0.70
   1  10   5   -0.10    0.90
  -2 -10  -5    4.60    0.90
  -2 -10  -5    4.00    0.70
   2  10   5    6.60    1.20
  -3 -10  -5    2.60    0.90
   3  10   5    0.00    1.00
  -4 -10  -5    4.30    0.90
   4  10   5    4.40    1.30
   5  10   5    2.60    1.30
   6  10   5    3.20    1.40
   7  10   5    4.80    1.40
   8  10   5    0.90    1.30
   9  10   5   -0.70    1.40
  10  10   5    0.80    1.60
  11  10   5    0.80    1.50
  11 -11  -5    2.60    1.30
  10 -11  -5    1.00    1.20
   9 -11  -5    1.90    1.20
   8 -11  -5    0.40    1.00
   7 -11  -5   -0.80    0.80
  -7  11   5    0.50    1.20
   6 -11  -5    1.80    1.00
  -6  11   5    2.20    1.30
   5 -11  -5    1.70    0.60
   5 -11  -5    2.50    0.90
  -5  11   5    3.00    1.30
   4 -11  -5    0.00    0.50
   4 -11  -5    0.50    0.80
  -4  11   5   -0.80    1.20
   3 -11  -5   -0.10    0.50
   3 -11  -5    0.80    0.80
  -3  11   5   -0.40    1.10
   2 -11  -5   -0.10    0.50
   2 -11  -5    0.90    0.80
  -2  11   5    0.70    1.10
   1 -11  -5    0.50    0.80
   1 -11  -5   -0.70    0.50
  -1  11   5    0.60    1.00
   0 -11  -5   -0.80    0.70
   0 -11  -5   -0.40    0.60
   0  11   5   -0.70    0.90
  -1 -11  -5   -0.10    0.60
  -1 -11  -5    0.70    0.80
   1  11   5   -1.10    1.00
  -2 -11  -5   -0.10    0.70
  -2 -11  -5    0.70    0.70
   2  11   5    0.20    1.00
  -3 -11  -5    0.30    0.80
  -3 -11  -5    0.60    0.80
   3  11   5   -0.90    1.00
  -4 -11  -5   -0.30    0.90
   4  11   5    0.10    1.10
  -5 -11  -5    1.50    0.90
   5  11   5    2.20    1.20
   6  11   5    4.90    1.50
   7  11   5    0.20    1.30
   8  11   5    1.20    1.50
   9  11   5    3.10    1.50
  10  11   5    0.60    1.60
  11  11   5   -0.40    1.60
  10 -12  -5   -1.40    1.10
   9 -12  -5    1.70    1.20
   8 -12  -5    8.40    1.40
   7 -12  -5    3.00    1.10
   6 -12  -5    4.70    1.10
   5 -12  -5   -0.80    0.80
  -5  12   5   -0.50    1.30
   4 -12  -5   -1.00    0.80
  -4  12   5    0.60    1.30
   3 -12  -5    4.70    0.70
   3 -12  -5    4.50    1.00
  -3  12   5    6.10    1.30
   2 -12  -5    3.80    0.90
   2 -12  -5    5.00    0.70
  -2  12   5    5.30    1.30
   1 -12  -5    0.60    0.60
   1 -12  -5    0.70    0.80
   0 -12  -5    2.50    0.90
   0 -12  -5    2.20    0.70
   0  12   5    3.70    1.10
  -1 -12  -5    0.90    0.70
  -1 -12  -5    1.70    0.90
   1  12   5    0.50    1.10
  -2 -12  -5    4.90    0.90
  -2 -12  -5    5.00    1.00
   2  12   5    4.80    1.30
  -3 -12  -5    5.20    1.00
  -3 -12  -5    4.00    1.00
   3  12   5    5.40    1.30
  -4 -12  -5    0.10    0.90
  -4 -12  -5    1.10    0.90
   4  12   5    0.20    1.10
  -5 -12  -5   -1.50    0.80
   5  12   5   -0.20    1.10
  -6 -12  -5    3.90    1.10
   6  12   5    7.50    1.60
  -7 -12  -5    2.70    1.10
   7  12   5    5.30    1.60
   8  12   5   11.30    2.10
   9  12   5    1.10    1.60
  10  12   5    3.40    1.80
  10 -13  -5   -0.40    1.20
   9 -13  -5    2.70    1.30
   8 -13  -5    3.00    1.20
   7 -13  -5    1.20    1.10
   6 -13  -5    1.00    1.00
   5 -13  -5    3.00    1.00
   4 -13  -5    1.00    0.90
  -4  13   5   -0.30    1.20
   3 -13  -5    0.90    0.90
  -3  13   5   -1.10    1.10
   2 -13  -5    3.60    1.00
   2 -13  -5    3.90    0.70
  -2  13   5    2.40    1.20
   1 -13  -5   11.60    1.30
   1 -13  -5    9.60    0.90
  -1  13   5   11.00    1.50
   0 -13  -5   -1.20    0.80
   0 -13  -5   -1.40    0.60
   0  13   5    1.50    1.10
  -1 -13  -5    8.80    1.20
  -1 -13  -5   10.00    1.00
   1  13   5   11.10    1.40
  -2 -13  -5    4.00    1.00
  -2 -13  -5    3.20    1.00
   2  13   5    4.40    1.30
  -3 -13  -5   -0.20    0.90
  -3 -13  -5    0.80    0.90
   3  13   5    0.90    1.10
  -4 -13  -5    1.20    0.90
  -4 -13  -5    0.30    0.90
   4  13   5    1.30    1.30
  -5 -13  -5    2.60    1.00
  -5 -13  -5    2.50    1.00
   5  13   5    1.20    1.20
  -6 -13  -5   -0.90    1.00
   6  13   5   -0.50    1.30
  -7 -13  -5    1.00    1.10
   7  13   5    1.20    1.50
  -8 -13  -5    3.40    1.20
   8  13   5    3.20    1.60
   9  13   5    1.40    1.60
  10  13   5   -0.70    1.60
   9 -14  -5    0.00    1.30
   8 -14  -5   -0.50    1.00
   7 -14  -5    0.10    1.10
   6 -14  -5    4.00    1.20
   5 -14  -5    0.30    0.90
   4 -14  -5    5.00    1.20
   3 -14  -5    4.60    1.10
  -3  14   5    4.20    1.30
   2 -14  -5   -0.30    0.80
  -2  14   5   -0.70    1.10
   1 -14  -5    2.00    1.00
   1 -14  -5    1.70    0.70
  -1  14   5    1.20    1.10
   0 -14  -5    2.20    1.00
   0 -14  -5    1.40    0.80
   0  14   5    2.20    1.10
  -1 -14  -5    2.80    0.90
  -1 -14  -5    2.40    1.00
   1  14   5    2.10    1.10
  -2 -14  -5   -0.20    0.90
  -2 -14  -5    0.90    0.90
   2  14   5    0.10    1.10
  -3 -14  -5    3.90    1.10
  -3 -14  -5    6.20    1.10
   3  14   5    5.80    1.40
  -4 -14  -5    5.60    1.20
  -4 -14  -5    5.00    1.10
   4  14   5    6.60    1.50
  -5 -14  -5   -0.20    0.90
  -5 -14  -5   -0.30    1.00
   5  14   5   -0.40    1.20
  -6 -14  -5    2.60    1.20
  -6 -14  -5    4.10    1.10
   6  14   5    5.50    1.60
  -7 -14  -5    0.40    1.10
   7  14   5    0.90    1.50
  -8 -14  -5    0.80    1.10
   8  14   5    0.00    1.50
   9  14   5   -1.90    1.50
   9 -15  -5   -0.40    1.30
   8 -15  -5    0.20    1.10
   7 -15  -5    1.10    1.10
   6 -15  -5    0.00    1.00
   5 -15  -5    0.50    1.00
   4 -15  -5   -0.40    1.00
   3 -15  -5    1.70    1.00
   2 -15  -5   -0.30    0.90
  -2  15   5   -1.90    1.10
   1 -15  -5    2.80    1.10
  -1  15   5    0.40    1.10
   0 -15  -5   -1.40    0.70
   0 -15  -5   -0.90    0.90
   0  15   5   -0.60    1.10
  -1 -15  -5    1.90    0.90
  -1 -15  -5    1.40    1.00
   1  15   5    1.90    1.10
  -2 -15  -5   -0.90    1.00
  -2 -15  -5    0.00    0.90
   2  15   5   -1.00    1.00
  -3 -15  -5    2.50    1.00
  -3 -15  -5    1.30    1.00
   3  15   5    2.90    1.30
  -4 -15  -5    1.20    1.00
  -4 -15  -5   -0.60    1.00
   4  15   5    0.20    1.20
  -5 -15  -5    0.20    1.10
  -5 -15  -5    1.60    1.10
   5  15   5    1.00    1.40
  -6 -15  -5    1.30    1.10
  -6 -15  -5    1.30    1.20
   6  15   5    3.00    1.60
  -7 -15  -5    0.20    1.10
  -7 -15  -5    1.50    1.10
   7  15   5    1.40    1.50
  -8 -15  -5    2.40    1.10
   8  15   5    1.30    1.60
   8 -16  -5    3.10    1.30
   7 -16  -5   -1.00    1.00
   6 -16  -5   -0.40    1.00
   5 -16  -5    0.70    1.10
   4 -16  -5   -0.20    1.00
   3 -16  -5    0.60    1.10
   2 -16  -5    2.40    1.10
   1 -16  -5   -0.30    0.90
  -1  16   5   -0.30    1.10
   0 -16  -5    2.30    1.10
   0  16   5    1.70    1.20
  -1 -16  -5   -0.40    1.00
   1  16   5    0.20    1.10
  -2 -16  -5    2.80    1.00
  -2 -16  -5    3.00    1.20
   2  16   5    4.10    1.40
  -3 -16  -5    0.40    1.00
  -3 -16  -5   -0.80    1.00
   3  16   5    0.30    1.20
  -4 -16  -5    0.20    1.10
  -4 -16  -5   -0.90    1.00
   4  16   5   -0.20    1.20
  -5 -16  -5   -0.40    1.10
  -5 -16  -5    0.40    1.10
   5  16   5   -0.20    1.30
  -6 -16  -5    0.60    1.10
  -6 -16  -5   -0.50    1.10
   6  16   5   -1.10    1.30
  -7 -16  -5   -0.10    1.20
  -7 -16  -5    1.30    1.20
   7  16   5   -0.50    1.50
  -8 -16  -5    2.60    1.20
   8  16   5    2.30    1.70
   7 -17  -5   -1.30    1.00
   6 -17  -5   -0.40    1.10
   5 -17  -5   -1.70    1.00
   4 -17  -5    0.70    1.10
   3 -17  -5   -0.40    1.00
   2 -17  -5    1.30    1.10
   1 -17  -5    2.00    1.10
   0 -17  -5   -0.60    1.00
   0  17   5    0.30    1.10
  -1 -17  -5   -0.30    1.10
   1  17   5    1.20    1.20
  -2 -17  -5    0.00    1.10
   2  17   5    2.10    1.30
  -3 -17  -5   -0.50    1.20
  -3 -17  -5   -1.30    1.00
   3  17   5    0.40    1.20
  -4 -17  -5    0.10    1.10
  -4 -17  -5    0.50    1.10
   4  17   5   -0.40    1.40
  -5 -17  -5    0.70    1.20
  -5 -17  -5    1.10    1.20
   5  17   5   -2.00    1.30
  -6 -17  -5    1.30    1.20
  -6 -17  -5   -0.20    1.20
   6  17   5    0.90    1.50
  -7 -17  -5    0.30    1.20
   7  17   5    1.70    1.60
   6 -18  -5   -0.30    1.10
   5 -18  -5   -1.40    1.00
   4 -18  -5    0.30    1.10
   3 -18  -5    0.40    1.10
   2 -18  -5    0.50    1.10
   1 -18  -5   -0.50    1.10
   0 -18  -5   -0.70    1.00
  -1 -18  -5   -1.50    1.00
   1  18   5   -1.90    1.10
  -2 -18  -5   -0.90    1.10
   2  18   5   -0.70    1.10
  -3 -18  -5    1.00    1.10
   3  18   5    0.00    1.30
  -4 -18  -5   -0.30    1.20
   4  18   5    0.20    1.40
  -5 -18  -5    1.80    1.20
  -5 -18  -5    0.80    1.30
   5  18   5   -0.70    1.40
  -6 -18  -5    0.80    1.30
  -6 -18  -5   -0.20    1.30
   6  18   5   -0.60    1.50
   5 -19  -5    0.20    1.20
   4 -19  -5    1.80    1.20
   3 -19  -5    0.10    1.10
   2 -19  -5   -0.70    1.10
   1 -19  -5   -0.30    1.10
   0 -19  -5    0.70    1.20
  -1 -19  -5   -1.00    1.10
  -2 -19  -5   -2.30    1.10
   2  19   5   -2.20    1.20
  -3 -19  -5   -0.20    1.20
   3  19   5   -0.60    1.30
  -4 -19  -5   -1.10    1.20
   4  19   5   -0.20    1.50
  -5 -19  -5   -2.60    1.10
   5  19   5    0.60    1.50
   3 -20  -5   -1.10    1.20
   2 -20  -5    0.30    1.20
   1 -20  -5   -0.80    1.10
   0 -20  -5    0.00    1.30
  -1 -20  -5   -1.50    1.10
  -2 -20  -5   -0.20    1.30
  -3 -20  -5   -0.70    1.30
  -2 -20   6   -0.70    1.20
  -1 -20   6   -1.80    1.10
   0 -20   6   -2.90    1.10
   1 -20   6   -0.80    1.00
   1 -20   6   -2.30    1.00
   2 -20   6   -0.30    1.10
   2 -20   6   -1.10    1.10
  -4 -19   6    1.00    1.30
  -3 -19   6   -0.60    1.20
  -2 -19   6   -1.70    1.10
  -1 -19   6   -1.20    1.10
   0 -19   6    1.80    1.10
   0 -19   6   -1.80    1.00
   1 -19   6    0.70    1.10
   1 -19   6   -1.20    1.00
   2 -19   6   -1.50    1.00
   2 -19   6    1.70    1.20
   3 -19   6   -1.80    1.00
   3 -19   6    0.50    1.10
   4 -19   6   -1.50    0.90
   4 -19   6    0.80    1.20
   6  18  -6    1.80    1.60
  -6 -18   6   -1.10    1.30
  -5 -18   6   -0.10    1.20
  -4 -18   6   -1.20    1.20
  -3 -18   6   -0.70    1.10
  -2 -18   6   -0.90    1.10
  -1 -18   6   -2.30    1.00
   0 -18   6    1.20    1.00
   0 -18   6   -1.50    1.00
   1 -18   6    1.20    1.00
   1 -18   6   -1.20    1.00
   2 -18   6   -1.20    1.00
   2 -18   6    0.30    1.00
   3 -18   6    1.00    1.10
   3 -18   6   -1.10    1.00
   4 -18   6   -0.90    1.00
   4 -18   6   -0.70    1.00
   5 -18   6   -1.00    1.00
   5 -18   6    0.60    1.20
   6 -18   6    0.00    1.20
   6 -18   6    0.40    1.10
   7  17  -6   -0.10    1.60
  -7 -17   6    0.00    1.30
   6  17  -6    1.00    1.50
  -6 -17   6   -0.40    1.30
   5  17  -6    0.00    1.30
  -5 -17   6    0.00    1.20
  -4 -17   6    0.00    1.20
  -3 -17   6   -0.40    1.10
  -2 -17   6    0.20    1.10
  -1 -17   6   -0.70    0.80
  -1 -17   6    0.70    1.10
   0 -17   6   -0.20    1.00
   0 -17   6   -0.40    1.10
   1 -17   6   -0.70    1.00
   1 -17   6   -1.30    0.90
   2 -17   6   -0.10    1.00
   2 -17   6    0.20    1.00
   3 -17   6    0.00    1.00
   3 -17   6    0.90    1.00
   4 -17   6    2.60    1.10
   4 -17   6    0.00    1.00
   5 -17   6   -1.00    0.90
   5 -17   6   -0.40    1.10
   6 -17   6   -0.70    0.90
   6 -17   6   -0.50    1.10
   7 -17   6    0.80    1.00
   7 -17   6    0.50    1.30
   8  16  -6   -1.00    1.50
  -8 -16   6    0.30    1.40
   7  16  -6    0.40    1.50
  -7 -16   6   -0.20    1.30
   6  16  -6    1.00    1.40
  -6 -16   6    0.00    1.20
   5  16  -6    3.70    1.40
  -5 -16   6    0.90    1.20
   4  16  -6    0.50    1.20
  -4 -16   6   -0.80    1.10
  -3 -16   6    1.70    1.20
  -2 -16   6    0.00    1.10
  -1 -16   6    0.90    0.90
  -1 -16   6   -0.40    1.10
   0 -16   6    2.70    1.00
   0 -16   6   -0.60    1.00
   1 -16   6    1.00    1.10
   1 -16   6   -0.40    0.80
   2 -16   6    0.60    1.00
   2 -16   6    0.60    0.90
   3 -16   6    2.70    1.10
   3 -16   6    5.40    1.20
   4 -16   6   -0.60    1.00
   4 -16   6   -0.80    0.90
   5 -16   6    1.90    1.20
   5 -16   6    1.70    1.00
   6 -16   6   -0.10    0.90
   6 -16   6   -0.50    1.10
   7 -16   6    2.40    1.40
   7 -16   6    0.50    1.00
   8 -16   6   -0.50    1.40
   8 -16   6   -0.10    1.00
   8  15  -6   -0.60    1.50
  -8 -15   6   -0.40    1.30
   7  15  -6    1.40    1.50
  -7 -15   6   -0.40    1.20
   6  15  -6   -0.30    1.30
  -6 -15   6   -1.10    1.10
   5  15  -6    0.50    1.20
  -5 -15   6   -0.40    1.20
   4  15  -6    0.80    1.20
  -4 -15   6   -0.30    1.10
   3  15  -6    0.90    1.10
  -3 -15   6    1.60    1.10
  -2 -15   6    0.00    0.80
  -2 -15   6   -1.10    1.00
  -1 -15   6   -0.30    1.00
  -1 -15   6    0.00    0.80
   0 -15   6   -0.90    0.80
   0 -15   6    0.20    1.00
   1 -15   6   -0.30    0.90
   1 -15   6   -0.90    0.80
   2 -15   6   -0.30    0.90
   2 -15   6   -1.40    0.80
   3 -15   6    1.90    1.00
   3 -15   6   -1.30    0.90
   4 -15   6    0.70    0.90
   4 -15   6    0.20    1.00
   5 -15   6   -0.90    0.90
   5 -15   6   -0.10    1.00
   6 -15   6    1.30    1.00
   6 -15   6   -0.80    1.10
   7 -15   6    1.60    1.20
   7 -15   6    0.00    0.90
   8 -15   6   -0.30    0.90
   8 -15   6   -0.70    1.30
   9  14  -6    1.00    1.80
  -9 -14   6    1.10    1.20
   8  14  -6   10.90    2.10
  -8 -14   6    7.60    1.60
   7  14  -6    2.00    1.50
  -7 -14   6    0.70    1.20
   6  14  -6    4.80    1.50
  -6 -14   6    3.40    1.30
   5  14  -6    0.30    1.20
  -5 -14   6   -0.60    1.10
   4  14  -6    0.40    1.00
  -4 -14   6    1.60    1.20
   3  14  -6   -0.60    1.00
  -3 -14   6    1.20    1.00
   2  14  -6    6.90    1.20
  -2 -14   6    6.10    1.30
  -2 -14   6    6.10    0.90
  -1 -14   6    0.00    0.70
  -1 -14   6   -0.10    1.00
   0 -14   6   14.90    1.30
   0 -14   6   11.30    1.40
   1 -14   6   -0.10    0.90
   1 -14   6    0.80    0.80
   2 -14   6    5.10    1.10
   2 -14   6    6.80    1.10
   3 -14   6   -0.10    0.90
   3 -14   6    2.10    1.00
   4 -14   6   -0.60    0.80
   4 -14   6   -0.70    1.00
   5 -14   6    0.00    1.00
   5 -14   6   -0.10    0.90
   6 -14   6    2.40    1.00
   6 -14   6    6.70    1.40
   7 -14   6    0.60    0.90
   7 -14   6    1.00    1.20
   8 -14   6    5.40    1.30
   8 -14   6   11.10    1.70
   9 -14   6   -0.20    1.00
   9 -14   6    1.40    1.40
  10  13  -6    0.40    1.70
   9  13  -6   -0.50    1.60
  -9 -13   6   -0.80    1.10
   8  13  -6    7.60    1.90
  -8 -13   6    5.40    1.40
   7  13  -6    8.10    1.90
  -7 -13   6    5.90    1.40
   6  13  -6    3.00    1.40
  -6 -13   6    3.20    1.20
   5  13  -6    1.00    1.30
  -5 -13   6    1.50    1.10
   4  13  -6   10.10    1.50
  -4 -13   6    6.50    1.30
   3  13  -6    6.50    1.30
  -3 -13   6    5.90    1.20
   2  13  -6   18.40    1.50
  -2 -13   6   19.30    1.30
  -2 -13   6   21.60    2.20
   1  13  -6    0.10    0.80
  -1 -13   6    0.80    1.00
  -1 -13   6    0.10    0.70
   0 -13   6    0.60    0.90
   0 -13   6    0.40    0.70
   1 -13   6    0.40    0.90
   1 -13   6   -0.10    0.80
   2 -13   6   18.20    1.50
   2 -13   6   21.70    2.00
   3 -13   6    6.20    1.10
   3 -13   6    6.20    1.10
   4 -13   6    7.10    1.20
   4 -13   6    8.40    1.20
   5 -13   6    1.90    1.00
   5 -13   6    3.40    1.10
   6 -13   6    1.20    0.90
   6 -13   6    1.50    1.10
   7 -13   6    5.40    1.20
   7 -13   6    8.30    1.50
   8 -13   6    3.50    1.10
   8 -13   6    6.20    1.50
   9 -13   6   -1.20    0.90
   9 -13   6   -0.20    1.20
  10  12  -6    1.00    1.70
 -10 -12   6    1.30    1.20
   9  12  -6    2.00    1.60
  -9 -12   6    0.60    1.20
   8  12  -6    2.20    1.60
  -8 -12   6    0.00    1.10
   7  12  -6    0.00    1.40
  -7 -12   6    0.60    1.10
   6  12  -6    0.20    1.20
  -6 -12   6   -0.40    1.00
   5  12  -6    4.70    1.30
  -5 -12   6    1.20    1.10
   4  12  -6    2.50    1.20
  -4 -12   6    2.20    1.10
   3  12  -6    4.10    1.20
  -3 -12   6    4.60    1.10
  -3 -12   6    5.00    0.70
   2  12  -6    7.80    1.20
  -2 -12   6    7.50    0.80
  -2 -12   6    7.40    1.20
   1  12  -6    5.20    1.00
  -1 -12   6    3.90    0.80
  -1 -12   6    2.80    1.00
   0  12  -6   18.40    1.20
   0 -12   6   14.50    1.40
   0 -12   6   17.10    1.40
   1 -12   6    2.60    1.00
   1 -12   6    3.30    0.90
   2 -12   6    8.20    1.10
   2 -12   6    8.90    1.20
   3 -12   6    3.80    1.00
   3 -12   6    5.10    1.10
   4 -12   6    1.90    0.90
   4 -12   6    2.50    1.00
   5 -12   6    3.60    1.10
   5 -12   6    1.20    0.90
   6 -12   6   -0.10    1.00
   6 -12   6    0.70    0.90
   7 -12   6    1.60    1.20
   7 -12   6    1.70    1.00
   8 -12   6    2.30    1.20
   8 -12   6    0.50    0.90
   9 -12   6    1.00    1.30
   9 -12   6    0.90    1.00
  10 -12   6    0.70    1.00
  10  11  -6    1.40    1.70
 -10 -11   6    0.60    1.10
   9  11  -6    2.00    1.70
  -9 -11   6    0.90    1.10
   8  11  -6    6.30    1.80
  -8 -11   6    3.50    1.20
   7  11  -6    2.10    1.50
  -7 -11   6    2.00    1.20
   6  11  -6    3.20    1.40
  -6 -11   6    3.00    1.10
   5  11  -6   -0.40    1.10
  -5 -11   6    1.60    1.00
   4  11  -6    4.90    1.20
  -4 -11   6    4.10    1.20
   3  11  -6    8.80    1.30
  -3 -11   6    7.40    1.20
  -3 -11   6    8.50    0.70
   2  11  -6    4.70    1.00
  -2 -11   6    4.00    1.00
  -2 -11   6    4.00    0.70
   1  11  -6    1.60    0.80
  -1 -11   6    2.60    0.90
  -1 -11   6    2.10    0.60
   0  11  -6    0.00    0.60
   0 -11   6    1.00    0.90
   0 -11   6   -0.20    0.60
  -1  11  -6    2.10    0.60
   1 -11   6    2.20    0.80
   1 -11   6    2.10    0.90
   2 -11   6    3.40    0.90
   2 -11   6    4.70    0.90
   3 -11   6    7.40    1.10
   3 -11   6    7.40    1.10
   4 -11   6    3.90    1.00
   4 -11   6    4.10    1.00
   5 -11   6   -0.30    0.80
   5 -11   6    2.00    1.00
   6 -11   6    1.60    0.90
   6 -11   6    3.80    1.10
   7 -11   6    3.50    1.20
   7 -11   6    2.70    1.00
   8 -11   6    6.00    1.20
   8 -11   6    6.20    1.40
   9 -11   6   -1.00    1.10
   9 -11   6    0.30    0.90
  10 -11   6    0.90    1.00
  11  10  -6    2.90    1.90
 -11 -10   6    3.50    1.30
  10  10  -6    0.40    1.60
 -10 -10   6    0.00    1.10
   9  10  -6   -1.10    1.40
  -9 -10   6    0.40    1.10
   8  10  -6   22.50    2.40
  -8 -10   6   18.00    1.80
   7  10  -6   10.50    1.80
  -7 -10   6    7.50    1.30
   6  10  -6   22.90    2.10
  -6 -10   6   27.90    2.40
   5  10  -6   11.90    1.70
  -5 -10   6    7.90    1.20
   4  10  -6   20.90    1.80
  -4 -10   6   23.80    2.30
   3  10  -6    1.30    1.00
  -3 -10   6    0.90    0.90
  -3 -10   6    1.30    0.50
   2  10  -6    7.20    1.10
  -2 -10   6    7.80    0.70
  -2 -10   6    6.00    1.00
   1  10  -6    1.60    0.80
  -1 -10   6    2.00    0.60
  -1 -10   6    2.20    0.90
   0  10  -6    1.00    0.70
   0 -10   6    0.10    0.60
   0 -10   6    1.40    0.80
  -1  10  -6    1.40    0.50
   1 -10   6    0.40    0.70
   1 -10   6    1.80    0.80
   2 -10   6    7.20    0.90
   2 -10   6    4.80    0.90
   3 -10   6    0.10    0.80
   3 -10   6    1.60    0.80
   4 -10   6   21.20    1.60
   4 -10   6   23.20    1.90
   5 -10   6    8.90    1.20
   5 -10   6   12.00    1.30
   6 -10   6   26.00    1.90
   6 -10   6   25.00    2.00
   7 -10   6    9.90    1.40
   7 -10   6    6.10    1.20
   8 -10   6   21.50    2.00
   8 -10   6   23.30    2.10
   9 -10   6   -0.10    0.90
  10 -10   6   -0.50    0.90
  11 -10   6    2.80    1.20
  11   9  -6    0.00    1.70
  10   9  -6    0.20    1.70
   9   9  -6    3.80    1.70
  -9  -9   6    0.20    1.00
   8   9  -6    0.70    1.50
  -8  -9   6    0.50    1.00
   7   9  -6   10.10    1.80
  -7  -9   6    7.70    1.30
   6   9  -6    3.30    1.30
  -6  -9   6    2.80    1.00
   5   9  -6    0.10    1.10
  -5  -9   6   -0.30    0.80
   4   9  -6    7.30    1.30
  -4  -9   6    5.00    1.00
  -4  -9   6    6.40    0.50
   3   9  -6    1.40    0.90
  -3  -9   6    1.00    0.40
  -3  -9   6    1.60    0.90
   2   9  -6   12.50    1.30
  -2  -9   6   12.10    1.20
  -2  -9   6   14.90    0.90
   1   9  -6   19.10    1.30
  -1  -9   6   19.20    1.90
  -1  -9   6   15.80    1.00
   0   9  -6   -0.50    0.60
   0  -9   6   -0.30    0.70
   0  -9   6   -0.40    0.50
   1  -9   6   18.70    1.20
   1  -9   6   20.00    0.90
   1  -9   6   19.30    1.80
   2  -9   6   12.80    1.10
   2  -9   6   11.60    1.10
   3  -9   6    2.60    0.80
   3  -9   6    0.80    0.70
   4  -9   6    5.70    0.90
   4  -9   6    6.00    1.00
   5  -9   6   -0.10    0.70
   5  -9   6    0.20    0.90
   6  -9   6    2.80    0.90
   6  -9   6    3.10    1.00
   7  -9   6    8.80    1.20
   7  -9   6    9.50    1.40
   8  -9   6    3.80    1.20
   8  -9   6    0.40    0.90
   9  -9   6    1.60    1.00
  10  -9   6    0.40    1.00
  11  -9   6   -0.10    1.00
  11   8  -6    0.40    1.60
  10   8  -6    0.70    1.60
   9   8  -6    2.10    1.60
   8   8  -6   23.40    2.30
   7   8  -6    1.20    1.30
  -7  -8   6    0.80    0.90
   6   8  -6   23.80    2.10
  -6  -8   6   28.00    2.30
   5   8  -6    0.00    1.00
  -5  -8   6    0.60    0.90
   4   8  -6   22.10    1.70
  -4  -8   6   25.90    2.10
   3   8  -6   19.60    1.50
  -3  -8   6   21.90    2.10
  -3  -8   6   18.40    0.80
   2   8  -6    0.20    0.80
  -2  -8   6    0.10    0.70
  -2  -8   6    0.50    0.40
   1   8  -6    0.30    0.60
  -1  -8   6    0.70    0.40
  -1  -8   6    0.60    0.70
   0   8  -6  151.88    3.60
   0  -8   6  157.48    3.90
   0  -8   6  155.98    3.20
   1  -8   6    0.70    0.70
   1  -8   6    1.10    0.40
   1  -8   6    0.90    0.60
   2  -8   6    1.20    0.60
   2  -8   6   -0.20    0.60
   3  -8   6   23.50    1.70
   3  -8   6   20.30    1.40
   4  -8   6   21.00    1.50
   4  -8   6   23.30    1.80
   5  -8   6    1.10    0.80
   5  -8   6    0.80    0.90
   6  -8   6   26.00    2.00
   6  -8   6   25.20    1.80
   7  -8   6    1.60    0.90
   7  -8   6    1.10    1.00
   8  -8   6   24.70    2.10
   9  -8   6   -0.10    0.90
  10  -8   6    3.50    1.20
  11  -8   6    0.10    1.00
  12   7  -6    4.00    1.80
  11   7  -6    0.80    1.60
  10   7  -6    0.50    1.50
   9   7  -6   22.40    2.50
   8   7  -6   50.79    2.90
   7   7  -6   18.80    1.90
   6   7  -6   38.70    2.50
  -6  -7   6   41.20    2.50
   5   7  -6    3.60    1.20
  -5  -7   6    2.40    0.90
   4   7  -6   91.89    3.20
  -4  -7   6  102.79    3.30
   3   7  -6   97.19    3.10
  -3  -7   6   94.69    1.80
  -3  -7   6  100.99    3.20
   2   7  -6  142.79    3.80
  -2  -7   6  155.48    4.00
  -2  -7   6  147.09    2.70
   1   7  -6   43.80    1.70
  -1  -7   6   42.20    1.30
  -1  -7   6   43.90    2.10
   0   7  -6   -0.10    0.50
   0  -7   6    0.50    0.60
   0  -7   6    0.10    0.50
   1  -7   6   42.90    1.50
   1  -7   6   44.20    1.30
   1  -7   6   49.10    2.10
   2  -7   6  147.39    3.70
   2  -7   6  145.49    3.30
   3  -7   6   94.49    2.60
   3  -7   6   93.39    2.80
   4  -7   6  100.39    3.10
   4  -7   6   99.59    2.80
   5  -7   6    3.70    0.90
   5  -7   6    2.30    0.80
   6  -7   6   38.60    2.00
   6  -7   6   38.10    2.20
   7  -7   6   22.10    2.00
   8  -7   6   56.69    2.80
   9  -7   6   15.80    1.70
  10  -7   6    1.20    1.00
  11  -7   6    0.20    1.00
  12  -7   6    1.30    1.20
  12   6  -6    0.50    1.70
  11   6  -6    5.90    1.90
  10   6  -6    1.70    1.60
   9   6  -6    1.50    1.50
   8   6  -6   32.10    2.60
   7   6  -6   17.90    2.00
   6   6  -6   12.30    1.70
   5   6  -6    0.50    1.00
  -5  -6   6   -0.90    0.70
   4   6  -6   10.50    1.30
  -4  -6   6    7.70    1.00
   3   6  -6   11.10    1.20
  -3  -6   6    9.70    1.00
   2   6  -6   48.20    1.80
  -2  -6   6   46.50    1.10
  -2  -6   6   48.10    2.30
   1   6  -6   69.99    2.10
  -1  -6   6   69.09    1.60
  -1  -6   6   72.09    2.50
   0   6  -6   18.40    1.00
   0  -6   6   20.60    1.60
   0  -6   6   18.30    0.90
   1  -6   6   68.09    2.20
   1  -6   6   71.79    1.90
   1  -6   6   68.19    1.70
   2  -6   6   46.50    1.70
   2  -6   6   49.20    2.00
   3  -6   6    9.00    0.90
   3  -6   6    9.00    1.00
   4  -6   6    7.80    0.90
   4  -6   6    8.20    1.00
   5  -6   6    1.10    0.80
   5  -6   6    0.30    0.70
   5  -6   6    0.50    0.50
   6  -6   6    6.60    1.00
   6  -6   6    8.70    0.90
   7  -6   6   17.30    1.30
   7  -6   6   19.30    1.90
   8  -6   6   28.50    2.20
   9  -6   6    2.10    1.00
  10  -6   6    1.50    1.00
  11  -6   6    5.50    1.30
  12  -6   6    0.00    1.10
  12   5  -6    1.80    1.60
  11   5  -6    1.20    1.60
  10   5  -6    0.70    1.50
   9   5  -6    6.40    1.70
   8   5  -6    4.40    1.50
   7   5  -6   -0.30    1.30
   6   5  -6    2.90    1.20
   5   5  -6   10.20    1.40
  -5  -5   6    7.70    1.00
   4   5  -6   15.60    1.40
  -4  -5   6   18.80    1.70
   3   5  -6   52.19    2.10
  -3  -5   6   52.79    2.20
   2   5  -6   -0.10    0.60
  -2  -5   6   -0.10    0.60
   1   5  -6   53.39    1.80
  -1  -5   6   55.49    1.30
  -1  -5   6   55.09    2.10
   0  -5   6    0.70    0.40
   0  -5   6   -0.10    0.50
   0  -5   6    0.50    0.50
   1  -5   6   54.19    2.00
   1  -5   6   54.79    1.50
   1  -5   6   53.69    1.50
   2  -5   6    0.70    0.40
   2  -5   6    0.50    0.50
   2  -5   6    0.10    0.50
   3  -5   6   53.59    1.70
   3  -5   6   52.29    2.00
   3  -5   6   51.89    1.30
   4  -5   6   15.40    0.80
   4  -5   6   16.30    1.50
   5  -5   6    9.10    0.90
   5  -5   6    6.90    0.90
   6  -5   6    2.40    0.80
   6  -5   6    1.40    0.80
   7  -5   6    0.60    0.80
   7  -5   6   -0.60    0.80
   8  -5   6    3.70    1.10
   8  -5   6    4.00    1.00
   9  -5   6    4.40    1.20
  10  -5   6   -0.10    0.90
  11  -5   6    0.40    1.10
  12  -5   6   -1.50    1.00
  12   4  -6    3.40    1.80
  11   4  -6    7.00    1.90
  10   4  -6   -0.40    1.40
   9   4  -6    2.70    1.50
   8   4  -6   56.89    3.10
   7   4  -6   25.40    2.00
   6   4  -6    2.90    1.20
   5   4  -6    5.20    1.20
   4   4  -6   53.19    2.20
  -4  -4   6   52.89    2.10
   3   4  -6    4.60    0.90
  -3  -4   6    5.50    0.70
   2   4  -6    0.50    0.70
  -2  -4   6    0.60    0.60
   1   4  -6   12.60    1.10
  -1  -4   6    9.50    0.80
   0  -4   6    0.20    0.50
   0  -4   6    1.90    0.60
   1  -4   6   13.20    1.30
   1  -4   6   11.70    0.90
   2  -4   6    1.60    0.50
   2  -4   6    1.30    0.60
   3  -4   6    4.60    0.70
   3  -4   6    5.20    0.60
   4  -4   6   53.49    2.10
   4  -4   6   53.19    1.60
   5  -4   6    5.60    0.80
   5  -4   6    5.70    0.90
   6  -4   6    0.90    0.70
   6  -4   6    0.70    0.80
   7  -4   6   25.80    1.90
   7  -4   6   25.30    1.60
   8  -4   6   55.69    2.70
   8  -4   6   54.39    2.30
   9  -4   6    2.80    1.00
   9  -4   6    3.10    1.10
  10  -4   6   -0.60    1.00
  11  -4   6    4.20    1.30
  12  -4   6   -0.10    1.10
  12   3  -6    6.40    2.00
  11   3  -6    0.90    1.60
  10   3  -6    0.60    1.40
   9   3  -6   46.20    2.90
   8   3  -6   35.90    2.40
   7   3  -6   25.10    2.10
   6   3  -6    5.60    1.30
   5   3  -6   12.40    1.40
   4   3  -6   33.90    1.70
   3   3  -6   15.30    1.40
  -3  -3   6   15.20    1.40
   2   3  -6   12.30    1.00
  -2  -3   6   13.70    0.90
   1   3  -6   36.60    1.50
  -1  -3   6   37.90    1.60
  -1  -3   6   37.60    1.50
   0  -3   6    0.00    0.50
   0  -3   6   -0.60    0.50
   1  -3   6   36.60    1.30
   1  -3   6   37.50    1.60
   2  -3   6   15.70    1.30
   2  -3   6   16.30    1.00
   3  -3   6   14.20    0.90
   3  -3   6   15.40    1.20
   4  -3   6   33.50    1.70
   4  -3   6   33.10    1.30
   5  -3   6   11.00    1.00
   5  -3   6   11.40    1.10
   6  -3   6    5.80    0.90
   6  -3   6    3.50    0.80
   7  -3   6   25.30    1.90
   7  -3   6   24.30    1.60
   8  -3   6   36.10    2.30
   8  -3   6   32.60    2.00
   9  -3   6   48.10    2.70
   9  -3   6   45.40    2.30
  10  -3   6   -1.00    0.90
  10  -3   6    0.70    1.10
  11  -3   6    1.40    1.10
  12  -3   6    5.30    1.40
  12   2  -6    1.00    1.60
  11   2  -6    1.80    1.50
  10   2  -6    0.70    1.40
   9   2  -6    1.70    1.40
   8   2  -6   -0.70    1.20
   7   2  -6    6.50    1.40
   6   2  -6   -0.10    1.00
   5   2  -6    6.10    1.20
   4   2  -6   20.40    1.50
   4   2  -6   19.10    0.60
   3   2  -6    0.90    0.80
  -3  -2   6    1.00    0.50
   2   2  -6   51.59    1.90
   2   2  -6   48.50    1.00
  -2  -2   6   52.09    1.90
  -1  -2   6   53.29    1.70
  -1  -2   6   52.89    1.70
   0  -2   6    1.70    0.50
   0  -2   6    2.20    0.60
   1  -2   6   56.39    1.80
   1  -2   6   55.19    1.70
   2  -2   6   51.69    1.60
   2  -2   6   51.79    1.80
   3  -2   6    1.60    0.60
   3  -2   6    2.20    0.60
   4  -2   6   19.10    1.10
   4  -2   6   19.30    1.40
   5  -2   6    7.40    0.90
   5  -2   6    6.30    0.90
   6  -2   6    0.30    0.70
   6  -2   6    0.00    0.70
   7  -2   6    4.50    1.00
   7  -2   6    7.10    1.10
   8  -2   6    1.20    1.00
   8  -2   6    0.40    0.90
   9  -2   6    0.20    0.90
   9  -2   6    0.00    1.00
  10  -2   6   -0.80    0.90
  10  -2   6   -1.40    1.10
  11  -2   6    0.90    1.30
  11  -2   6    2.90    1.20
  12  -2   6    0.90    1.20
  12   1  -6    0.90    1.60
  11   1  -6    2.80    1.60
  10   1  -6    1.20    1.50
   9   1  -6   21.00    2.20
   8   1  -6    7.00    1.60
   7   1  -6   12.00    1.70
   6   1  -6   12.30    0.80
   6   1  -6   13.70    1.60
   5   1  -6   63.39    1.50
   5   1  -6   65.19    2.60
   4   1  -6    9.80    0.60
   4   1  -6   11.20    1.20
   3   1  -6   12.10    1.30
   3   1  -6   11.00    0.60
  -3  -1   6   10.80    0.70
   2   1  -6   37.30    0.90
   2   1  -6   37.20    1.60
  -2  -1   6   38.70    1.50
  -2  -1   6   38.30    1.60
  -1  -1   6   27.50    1.20
  -1  -1   6   23.80    1.30
   0  -1   6   -0.80    0.60
   0  -1   6    0.20    0.40
   1  -1   6   26.20    1.20
   1  -1   6   24.20    1.20
   2  -1   6   37.20    1.50
   2  -1   6   39.50    1.40
   3  -1   6   12.80    1.00
   3  -1   6   12.70    1.20
   4  -1   6   11.50    1.00
   4  -1   6    8.60    0.90
   5  -1   6   64.89    2.30
   5  -1   6   61.19    2.10
   6  -1   6    9.90    1.10
   6  -1   6   11.70    1.30
   7  -1   6   12.10    1.40
   7  -1   6    9.20    1.20
   8  -1   6    5.70    1.10
   8  -1   6    5.20    1.20
   9  -1   6   15.40    1.60
   9  -1   6   19.90    1.70
  10  -1   6    3.30    1.30
  10  -1   6    1.50    1.10
  11  -1   6    0.00    1.10
  11  -1   6    0.90    1.20
  12  -1   6    2.60    1.50
  12  -1   6    2.30    1.30
  12   0  -6    6.00    1.90
  11   0  -6   23.20    2.50
  10   0  -6   -0.60    1.40
   9   0  -6    1.40    1.30
   8   0  -6  122.79    4.30
   7   0  -6  172.88    5.00
   7   0  -6  169.78    3.50
   6   0  -6   38.60    2.10
   6   0  -6   38.10    1.40
   5   0  -6   58.79    1.60
   5   0  -6   61.59    2.50
   4   0  -6  320.57    7.30
   4   0  -6  338.77    5.50
   3   0  -6   17.80    1.40
   3   0  -6   15.60    0.70
  -3   0   6   15.10    1.40
   2   0  -6   59.59    1.30
  -2   0   6   57.19    1.70
  -2   0   6   56.89    2.00
  -1   0   6   74.19    1.80
  -1   0   6   76.39    2.20
   0   0   6  572.64   10.30
   0   0   6  592.24   11.30
   1   0   6   76.99    2.20
   1   0   6   77.59    1.90
   2   0   6   58.09    1.90
   2   0   6   58.59    1.80
   3   0   6   13.80    1.20
   3   0   6   16.20    1.10
   4   0   6  329.17    6.70
   4   0   6  318.37    6.90
   5   0   6   57.09    2.20
   5   0   6   58.89    2.20
   6   0   6   35.90    1.90
   6   0   6   39.10    1.90
   7   0   6  175.78    4.70
   7   0   6  167.58    4.70
   8   0   6  121.59    3.90
   8   0   6  120.49    4.00
   9   0   6   -1.20    1.00
   9   0   6    0.70    0.90
  10   0   6   -0.80    1.00
  10   0   6    0.90    1.20
  11   0   6   19.20    2.00
  11   0   6   21.50    2.20
  12   0   6    5.90    1.60
  12   0   6    4.60    1.50
  13   0   6    0.40    1.40
  12  -1  -6    1.20    1.60
  11  -1  -6    1.60    1.60
  10  -1  -6    1.60    1.50
   9  -1  -6   20.20    2.10
   8  -1  -6    6.40    1.50
   8  -1  -6    5.20    0.90
   7  -1  -6   12.00    1.70
   7  -1  -6   12.70    1.20
   6  -1  -6   12.90    1.00
   6  -1  -6   13.90    1.50
   5  -1  -6   68.09    1.80
   5  -1  -6   65.39    2.50
   4  -1  -6   10.70    1.20
   4  -1  -6   10.40    0.80
   3  -1  -6   12.30    0.80
  -3   1   6   11.30    1.10
   2  -1  -6   39.20    1.10
  -2   1   6   37.00    1.30
  -2   1   6   36.00    1.70
  -1   1   6   26.20    1.00
  -1   1   6   24.90    1.40
   0   1   6    0.20    0.70
   0   1   6    0.30    0.30
   1   1   6   25.60    1.40
   1   1   6   25.40    1.10
   2   1   6   37.40    1.60
   2   1   6   36.20    1.40
   3   1   6   11.80    1.20
   3   1   6   12.00    1.10
   4   1   6    7.40    0.80
   4   1   6   10.40    1.10
   5   1   6   61.89    2.30
   5   1   6   64.69    2.30
   6   1   6    9.40    1.10
   6   1   6   12.70    1.30
   7   1   6   10.40    1.20
   7   1   6   13.60    1.50
   8   1   6    5.20    1.30
   8   1   6    5.10    1.10
   9   1   6   18.30    1.80
   9   1   6   20.80    2.10
  10   1   6    3.40    1.20
  10   1   6    1.60    1.30
  11   1   6    2.10    1.20
  11   1   6    1.20    1.40
  12   1   6    0.80    1.20
  12   1   6    4.90    1.70
  12  -2  -6    0.90    1.70
  11  -2  -6    1.10    1.50
  10  -2  -6    0.50    1.40
   9  -2  -6    0.30    0.80
   9  -2  -6    0.20    1.30
   8  -2  -6    0.20    0.70
   8  -2  -6    0.60    1.20
   7  -2  -6    7.60    1.50
   7  -2  -6    6.40    0.90
   6  -2  -6    0.00    1.00
   6  -2  -6   -0.50    0.50
   5  -2  -6    7.40    1.20
   5  -2  -6    7.70    0.70
  -5   2   6    7.10    1.10
   4  -2  -6   20.00    1.00
  -4   2   6   19.80    1.50
   3  -2  -6    1.20    0.40
  -3   2   6    0.90    0.70
   2  -2  -6   53.49    1.40
  -2   2   6   48.80    1.90
  -2   2   6   46.00    1.30
   1  -2  -6   53.39    1.50
  -1   2   6   54.79    1.20
  -1   2   6   53.89    1.90
   0   2   6    1.70    0.30
   0   2   6    1.70    0.70
   1   2   6   53.39    1.90
   1   2   6   52.19    1.40
   2   2   6   49.20    1.60
   2   2   6   48.70    1.80
   3   2   6    1.70    0.80
   3   2   6    1.00    0.50
   4   2   6   19.70    1.40
   4   2   6   18.20    1.30
   5   2   6    6.20    0.90
   5   2   6    7.00    1.10
   6   2   6    0.30    0.90
   6   2   6    1.10    0.70
   7   2   6    7.90    1.10
   7   2   6    8.60    1.30
   8   2   6    0.20    1.10
   8   2   6   -0.70    0.90
   9   2   6   -1.30    0.90
   9   2   6   -0.30    1.10
  10   2   6    0.40    1.10
  10   2   6    0.10    1.20
  11   2   6    2.80    1.50
  11   2   6    2.60    1.30
  12   2   6    0.80    1.40
  12   2   6   -1.40    1.10
  12  -3  -6    4.20    1.80
  11  -3  -6    2.00    1.60
  10  -3  -6    1.50    1.50
  10  -3  -6   -0.40    0.90
   9  -3  -6   45.90    2.00
   9  -3  -6   45.90    2.80
   8  -3  -6   34.90    2.50
   8  -3  -6   35.90    1.80
   7  -3  -6   27.70    2.10
   7  -3  -6   25.70    1.50
   6  -3  -6    6.50    1.30
   6  -3  -6    5.10    0.80
  -6   3   6    6.10    1.20
   5  -3  -6   13.50    1.10
  -5   3   6   11.80    1.30
   4  -3  -6   33.70    1.30
  -4   3   6   34.40    1.80
   3  -3  -6   16.90    1.00
  -3   3   6   14.10    1.40
   2  -3  -6   13.30    0.90
  -2   3   6   12.70    1.30
   1  -3  -6   34.70    1.20
  -1   3   6   34.90    1.70
   0   3   6    0.20    0.20
   0   3   6   -0.70    0.70
   1   3   6   35.90    1.70
   1   3   6   35.80    1.20
   2   3   6   14.40    1.00
   2   3   6   15.40    1.40
   3   3   6   16.40    1.20
   3   3   6   17.00    1.30
   4   3   6   34.10    1.70
   4   3   6   33.60    1.60
   5   3   6   12.10    1.30
   5   3   6   10.50    1.10
   6   3   6    3.90    0.90
   6   3   6    5.80    1.20
   7   3   6   25.30    1.90
   7   3   6   23.90    1.90
   8   3   6   39.40    2.30
   8   3   6   32.60    2.30
   9   3   6   46.30    2.80
   9   3   6   46.60    2.70
  10   3   6   -0.20    1.20
  10   3   6    0.50    1.10
  11   3   6   -0.10    1.10
  11   3   6    1.20    1.40
  12   3   6    5.90    1.60
  12   3   6    5.90    1.80
  12  -4  -6    1.00    1.70
 -12   4   6    3.50    1.60
  11  -4  -6    7.60    1.20
  11  -4  -6    5.00    1.80
 -11   4   6    6.70    1.70
  10  -4  -6    0.60    0.90
  10  -4  -6   -2.80    1.30
 -10   4   6    0.80    1.40
   9  -4  -6    3.40    1.00
   9  -4  -6    1.50    1.50
  -9   4   6    1.90    1.30
   8  -4  -6   60.19    2.30
   8  -4  -6   61.89    2.90
  -8   4   6   56.39    2.90
   7  -4  -6   24.80    1.60
  -7   4   6   28.30    2.20
   6  -4  -6    1.40    0.70
   6  -4  -6    1.30    0.70
  -6   4   6    1.70    1.00
   5  -4  -6    5.10    0.70
   5  -4  -6    6.20    0.80
  -5   4   6    6.70    1.10
   4  -4  -6   57.59    1.80
  -4   4   6   55.69    2.20
   3  -4  -6    4.70    0.70
  -3   4   6    3.60    0.90
   2  -4  -6   -0.10    0.40
  -2   4   6   -0.30    0.70
   1  -4  -6   13.20    1.00
  -1   4   6   13.20    1.40
   0  -4  -6    0.50    0.40
   0   4   6    0.90    0.90
   1   4   6   14.60    1.30
   1   4   6   10.20    0.80
   2   4   6    0.40    0.40
   2   4   6    0.50    0.80
   3   4   6    3.60    0.60
   3   4   6    5.90    1.00
   4   4   6   56.79    2.20
   4   4   6   52.89    2.00
   5   4   6    6.30    1.10
   5   4   6    4.80    0.90
   6   4   6    1.00    0.80
   6   4   6    0.40    1.00
   7   4   6   24.90    2.00
   7   4   6   25.10    2.00
   8   4   6   57.19    2.80
   8   4   6   53.89    2.70
   9   4   6    1.60    1.10
   9   4   6    1.40    1.30
  10   4   6    0.10    1.10
  10   4   6    0.00    1.30
  11   4   6    5.40    1.60
  11   4   6    5.80    1.50
  12   4   6    1.10    1.60
 -12   5   6    3.10    1.60
  11  -5  -6    1.00    1.00
 -11   5   6    3.10    1.50
  10  -5  -6    1.40    1.00
 -10   5   6    1.10    1.40
   9  -5  -6    6.30    1.20
  -9   5   6    8.30    1.60
   8  -5  -6    6.40    1.10
   8  -5  -6    2.30    0.90
  -8   5   6    4.30    1.50
   7  -5  -6    0.80    0.70
   7  -5  -6   -0.70    0.70
  -7   5   6   -0.40    1.10
   6  -5  -6    1.60    0.60
   6  -5  -6    1.60    0.80
  -6   5   6    2.90    1.10
   5  -5  -6   11.10    1.10
   5  -5  -6   10.80    1.00
  -5   5   6   11.30    1.30
   4  -5  -6   16.40    1.20
   4  -5  -6   16.00    1.00
  -4   5   6   14.90    1.50
   3  -5  -6   54.99    1.80
  -3   5   6   54.09    2.10
   2  -5  -6    0.10    0.50
  -2   5   6   -0.30    0.90
   1  -5  -6   54.59    1.70
  -1   5   6   55.89    2.10
   0  -5  -6    0.50    0.50
   0   5   6    0.50    0.80
   1   5   6   58.39    2.10
   2   5   6    0.50    0.90
   2   5   6    0.00    0.50
   3   5   6   55.79    2.20
   3   5   6   57.19    1.90
   4   5   6   19.30    1.40
   4   5   6   15.60    1.50
   5   5   6   10.20    1.30
   5   5   6    8.90    1.00
   6   5   6    2.10    0.90
   6   5   6    3.70    1.20
   7   5   6    0.80    0.90
   7   5   6   -0.30    1.10
   8   5   6    5.10    1.20
   8   5   6    3.50    1.40
   9   5   6    5.00    1.50
   9   5   6    5.20    1.30
  10   5   6    0.50    1.40
  10   5   6    2.00    1.20
  11   5   6    0.90    1.50
  12   5   6   -1.10    1.40
  12  -6  -6   -0.50    1.10
 -12   6   6    1.50    1.30
  11  -6  -6    6.20    1.30
 -11   6   6    6.40    1.60
  10  -6  -6    0.20    1.00
 -10   6   6    2.70    1.40
   9  -6  -6    2.40    1.00
   9  -6  -6    1.80    1.00
  -9   6   6    4.00    1.30
   8  -6  -6   30.80    2.00
   8  -6  -6   34.00    2.00
  -8   6   6   28.00    2.20
   7  -6  -6   16.40    1.50
   7  -6  -6   16.90    1.50
  -7   6   6   18.50    1.80
   6  -6  -6    9.20    0.90
   6  -6  -6    9.80    1.10
  -6   6   6   12.00    1.40
   5  -6  -6   -0.30    0.50
   5  -6  -6    0.70    0.70
  -5   6   6   -0.70    0.90
   4  -6  -6    9.30    1.00
   4  -6  -6    9.90    0.90
  -4   6   6    8.70    1.20
   3  -6  -6   11.00    0.90
  -3   6   6    9.90    1.20
   2  -6  -6   47.90    1.80
  -2   6   6   47.50    2.10
   1  -6  -6   68.69    2.10
  -1   6   6   75.59    2.60
   0  -6  -6   17.70    1.20
   0  -6  -6   20.30    0.90
   0   6   6   21.10    1.70
  -1  -6  -6   67.59    2.00
   1   6   6   66.39    2.30
   2   6   6   50.39    2.30
   3   6   6   11.90    1.30
   4   6   6    8.10    1.20
   5   6   6   -0.20    0.90
   5   6   6    0.50    0.70
   6   6   6    9.00    1.20
   6   6   6   10.40    1.50
   7   6   6   13.30    1.50
   7   6   6   15.90    1.80
   8   6   6   28.70    2.40
   9   6   6    1.30    1.40
  10   6   6    2.30    1.50
  11   6   6    2.80    1.60
  12   6   6    0.40    1.60
  12  -7  -6    3.30    1.30
  11  -7  -6    0.10    1.10
 -11   7   6    3.20    1.50
  10  -7  -6    1.70    1.00
 -10   7   6    2.50    1.40
   9  -7  -6   18.30    1.70
   9  -7  -6   22.50    2.00
  -9   7   6   21.70    2.20
   8  -7  -6   59.59    2.50
   8  -7  -6   58.39    2.50
  -8   7   6   56.49    2.70
   7  -7  -6   20.50    1.60
   7  -7  -6   24.00    1.60
  -7   7   6   22.60    1.90
   6  -7  -6   37.90    1.90
   6  -7  -6   42.40    1.80
  -6   7   6   38.40    2.10
   5  -7  -6    3.00    0.80
   5  -7  -6    4.40    0.60
  -5   7   6    2.50    1.10
   4  -7  -6  102.59    2.40
   4  -7  -6   98.09    2.80
  -4   7   6  103.69    3.20
   3  -7  -6   99.19    2.70
  -3   7   6  101.29    3.10
   2  -7  -6  151.88    3.50
  -2   7   6  154.78    4.10
   1  -7  -6   46.30    1.80
  -1   7   6   45.10    2.10
   0  -7  -6    0.70    0.60
   0  -7  -6    0.30    0.30
   0   7   6    0.70    1.00
  -1  -7  -6   43.90    1.70
   1   7   6   44.00    2.10
   2   7   6  147.69    4.10
   3   7   6   93.29    3.10
   4   7   6   96.29    3.30
   5   7   6    2.50    1.10
   6   7   6   36.40    2.30
   7   7   6   21.40    2.10
   8   7   6   54.09    2.90
   9   7   6   20.30    2.30
  10   7   6    0.40    1.30
  11   7   6    2.60    1.60
  12   7   6    0.60    1.60
  11  -8  -6    0.30    1.10
  10  -8  -6    2.00    1.10
 -10   8   6    3.20    1.40
   9  -8  -6    1.20    1.10
  -9   8   6    2.00    1.30
   8  -8  -6   28.00    1.90
   8  -8  -6   25.00    1.90
  -8   8   6   25.00    2.10
   7  -8  -6    0.90    0.70
   7  -8  -6    2.30    0.90
  -7   8   6    1.40    1.20
   6  -8  -6   29.20    1.60
   6  -8  -6   25.60    1.90
  -6   8   6   29.90    2.20
   5  -8  -6   -0.10    0.50
   5  -8  -6    0.80    0.80
  -5   8   6    0.40    1.10
   4  -8  -6   25.90    1.10
   4  -8  -6   25.50    1.60
  -4   8   6   23.80    1.90
   3  -8  -6   21.10    1.50
   3  -8  -6   21.40    0.90
  -3   8   6   21.90    1.90
   2  -8  -6   -0.30    0.60
  -2   8   6    0.40    1.10
   1  -8  -6    0.10    0.30
   1  -8  -6    0.90    0.60
  -1   8   6    0.20    1.00
   0  -8  -6  168.48    3.40
   0  -8  -6  165.88    3.70
   0   8   6  158.68    4.30
  -1  -8  -6    0.30    0.40
  -1  -8  -6    0.90    0.70
   1   8   6    0.80    0.90
  -2  -8  -6   -0.60    0.60
   2   8   6    0.50    0.90
   3   8   6   20.80    1.70
   4   8   6   23.50    1.80
   5   8   6   -1.20    1.00
   6   8   6   24.00    2.10
   7   8   6    1.90    1.20
   8   8   6   29.70    2.50
   9   8   6    0.60    1.40
  10   8   6    1.60    1.60
  11   8   6    1.30    1.50
  11  -9  -6    1.50    1.10
  10  -9  -6    0.30    1.00
   9  -9  -6    1.00    1.10
  -9   9   6    4.00    1.40
   8  -9  -6    1.40    1.00
  -8   9   6    2.10    1.30
   7  -9  -6   10.20    1.30
  -7   9   6   11.00    1.60
   6  -9  -6    2.10    0.90
   6  -9  -6    2.70    0.70
  -6   9   6    4.20    1.30
   5  -9  -6   -0.10    0.50
   5  -9  -6   -0.20    0.70
  -5   9   6    0.40    1.20
   4  -9  -6    6.50    0.60
   4  -9  -6    7.50    1.00
  -4   9   6    6.70    1.30
   3  -9  -6    1.60    0.80
   3  -9  -6    1.10    0.40
  -3   9   6    1.60    1.10
   2  -9  -6   13.10    0.90
   2  -9  -6   12.10    1.10
  -2   9   6   13.80    1.40
   1  -9  -6   17.20    1.10
   1  -9  -6   18.60    1.50
  -1   9   6   18.00    1.60
   0  -9  -6    0.90    0.70
   0  -9  -6    0.40    0.40
   0   9   6    0.80    1.00
  -1  -9  -6   21.20    1.40
  -1  -9  -6   17.90    1.40
   1   9   6   19.20    1.70
  -2  -9  -6   16.70    1.40
   2   9   6   13.00    1.40
  -3  -9  -6    0.70    0.70
   3   9   6    1.60    1.00
   4   9   6    8.50    1.40
   5   9   6    0.40    1.00
   6   9   6    2.10    1.30
   7   9   6   10.70    1.80
   8   9   6    0.30    1.30
   9   9   6    2.00    1.50
  10   9   6    0.90    1.40
  11   9   6    0.60    1.60
  11 -10  -6    3.60    1.30
  10 -10  -6   -0.40    1.00
   9 -10  -6   -0.10    1.10
   8 -10  -6   22.10    1.90
  -8  10   6   25.90    2.10
   7 -10  -6    9.30    1.30
  -7  10   6   11.90    1.60
   6 -10  -6   28.00    1.90
  -6  10   6   25.60    2.10
   5 -10  -6   12.10    1.30
  -5  10   6   12.40    1.60
   4 -10  -6   19.80    1.60
   4 -10  -6   20.80    1.10
  -4  10   6   23.00    2.10
   3 -10  -6    1.90    0.80
   3 -10  -6    1.00    0.40
  -3  10   6    0.60    1.10
   2 -10  -6    5.40    0.90
   2 -10  -6    6.10    0.50
  -2  10   6    9.00    1.40
   1 -10  -6    0.60    0.40
   1 -10  -6    0.90    0.80
  -1  10   6    0.60    1.10
   0 -10  -6    0.60    0.70
   0 -10  -6    0.80    0.50
   0  10   6    0.80    1.00
  -1 -10  -6    1.20    0.60
  -1 -10  -6    1.90    0.80
   1  10   6    0.90    1.00
  -2 -10  -6    7.60    0.80
  -2 -10  -6    6.20    1.00
   2  10   6    6.30    1.20
  -3 -10  -6    0.70    0.80
   3  10   6    1.10    1.10
  -4 -10  -6   21.80    1.80
   4  10   6   20.90    1.90
   5  10   6   12.30    1.70
   6  10   6   28.40    2.30
   7  10   6   10.10    1.80
   8  10   6   22.50    2.50
   9  10   6    0.60    1.40
  10  10   6   -0.60    1.30
  11  10   6    3.10    1.80
  10 -11  -6   -1.90    1.10
   9 -11  -6    1.20    1.20
   8 -11  -6    3.50    1.20
   7 -11  -6    1.90    1.00
  -7  11   6    2.00    1.40
   6 -11  -6    2.10    1.00
  -6  11   6    2.70    1.30
   5 -11  -6    0.30    0.90
  -5  11   6    1.00    1.30
   4 -11  -6    6.00    1.10
  -4  11   6    4.60    1.40
   3 -11  -6    8.20    0.70
   3 -11  -6    8.40    1.10
  -3  11   6    8.30    1.50
   2 -11  -6    3.50    1.00
   2 -11  -6    2.80    0.50
  -2  11   6    4.40    1.30
   1 -11  -6    1.90    0.80
   1 -11  -6    1.00    0.50
  -1  11   6    1.70    1.10
   0 -11  -6    0.50    0.80
   0 -11  -6    0.00    0.60
   0  11   6   -0.10    1.00
  -1 -11  -6    1.50    0.80
  -1 -11  -6    2.10    0.70
   1  11   6    0.90    1.00
  -2 -11  -6    3.10    0.80
  -2 -11  -6    3.10    0.90
   2  11   6    4.60    1.20
  -3 -11  -6    8.20    1.00
  -3 -11  -6    6.90    1.10
   3  11   6    7.70    1.30
  -4 -11  -6    5.00    1.10
   4  11   6    5.30    1.30
  -5 -11  -6    0.60    1.00
   5  11   6    0.50    1.20
   6  11   6    4.60    1.40
   7  11   6    2.60    1.50
   8  11   6    3.10    1.60
   9  11   6   -1.10    1.30
  10  11   6    0.70    1.60
  10 -12  -6    0.90    1.20
   9 -12  -6   -0.90    1.20
   8 -12  -6    0.60    1.00
   7 -12  -6    1.20    1.00
   6 -12  -6   -0.50    0.90
  -6  12   6   -0.50    1.20
   5 -12  -6    1.20    0.90
  -5  12   6    1.90    1.40
   4 -12  -6    2.10    0.90
  -4  12   6    1.10    1.30
   3 -12  -6    4.10    1.00
  -3  12   6    5.70    1.50
   2 -12  -6    6.00    1.10
  -2  12   6    8.30    1.50
   1 -12  -6    3.60    0.90
   1 -12  -6    2.30    0.60
  -1  12   6    3.60    1.30
   0 -12  -6   14.60    1.40
   0 -12  -6   18.40    1.60
   0  12   6   18.20    1.90
  -1 -12  -6    2.60    0.80
  -1 -12  -6    3.40    1.00
   1  12   6    4.90    1.30
  -2 -12  -6    7.50    1.00
  -2 -12  -6    5.90    1.10
   2  12   6    6.80    1.40
  -3 -12  -6    4.60    0.90
  -3 -12  -6    2.70    0.90
   3  12   6    3.30    1.30
  -4 -12  -6    1.30    1.00
   4  12   6    2.90    1.20
  -5 -12  -6    1.70    1.00
   5  12   6    2.00    1.30
  -6 -12  -6    0.60    1.00
   6  12   6    0.60    1.30
  -7 -12  -6    1.80    1.10
   7  12   6    0.70    1.40
   8  12   6   -1.20    1.40
   9  12   6   -0.80    1.40
  10  12   6    0.10    1.60
  10 -13  -6    0.70    1.30
   9 -13  -6    1.00    1.20
   8 -13  -6    5.40    1.30
   7 -13  -6    7.60    1.40
   6 -13  -6    3.10    1.10
   5 -13  -6    0.90    1.00
  -5  13   6    2.10    1.50
   4 -13  -6    8.10    1.20
  -4  13   6    7.50    1.50
   3 -13  -6    6.00    1.10
  -3  13   6    5.30    1.40
   2 -13  -6   23.80    1.90
  -2  13   6   18.40    1.90
   1 -13  -6    0.70    0.80
  -1  13   6    0.70    1.20
   0 -13  -6   -0.10    0.60
   0 -13  -6    0.30    0.90
   0  13   6    0.00    1.10
  -1 -13  -6   -0.10    0.70
  -1 -13  -6   -0.40    0.80
   1  13   6    0.80    1.10
  -2 -13  -6   23.80    2.10
  -2 -13  -6   24.90    2.10
   2  13   6   19.40    1.90
  -3 -13  -6    6.00    1.10
  -3 -13  -6    6.60    1.10
   3  13   6    6.20    1.40
  -4 -13  -6    6.30    1.20
  -4 -13  -6    6.30    1.10
   4  13   6    8.80    1.60
  -5 -13  -6    1.00    1.00
   5  13   6    2.20    1.40
  -6 -13  -6    1.40    1.10
   6  13   6    1.70    1.40
  -7 -13  -6    7.40    1.40
   7  13   6    8.60    1.90
  -8 -13  -6    6.10    1.30
   8  13   6    4.60    1.80
  -9 -13  -6   -1.30    1.10
   9  13   6    1.70    1.70
  10  13   6   -1.40    1.60
   9 -14  -6    0.60    1.20
   8 -14  -6    8.20    1.50
   7 -14  -6    2.00    1.10
   6 -14  -6    0.90    1.10
   5 -14  -6    0.40    0.90
   4 -14  -6   -1.00    0.90
  -4  14   6   -1.60    1.20
   3 -14  -6    0.10    0.90
  -3  14   6    0.60    1.30
   2 -14  -6    5.20    1.10
  -2  14   6    4.30    1.40
   1 -14  -6    2.10    1.00
  -1  14   6   -0.60    1.20
   0 -14  -6   13.00    1.40
   0  14   6   15.30    1.70
  -1 -14  -6   -0.40    1.00
   1  14   6   -0.40    1.00
  -2 -14  -6    5.00    1.00
  -2 -14  -6    5.50    1.10
   2  14   6    6.40    1.40
  -3 -14  -6   -0.40    1.00
  -3 -14  -6    0.00    0.90
   3  14   6    0.00    1.10
  -4 -14  -6    0.50    1.00
  -4 -14  -6   -0.30    0.90
   4  14   6    1.00    1.20
  -5 -14  -6    1.60    1.00
  -5 -14  -6    0.20    1.10
   5  14   6    0.30    1.30
  -6 -14  -6    6.40    1.20
  -6 -14  -6    3.60    1.20
   6  14   6    4.40    1.60
  -7 -14  -6    0.30    1.10
   7  14   6    0.40    1.40
  -8 -14  -6    8.90    1.50
   8  14   6    6.90    1.90
   9  14   6    0.60    1.60
   8 -15  -6    0.70    1.10
   7 -15  -6   -0.20    1.10
   6 -15  -6   -0.60    1.00
   5 -15  -6    1.10    1.00
   4 -15  -6    0.40    1.00
   3 -15  -6    0.50    0.90
  -3  15   6   -1.10    1.20
   2 -15  -6   -0.30    0.90
  -2  15   6   -1.30    1.20
   1 -15  -6   -0.30    0.90
  -1  15   6   -0.80    1.10
   0 -15  -6    0.50    0.90
   0  15   6    0.50    1.20
  -1 -15  -6   -0.40    1.00
   1  15   6    1.90    1.20
  -2 -15  -6   -1.50    0.90
  -2 -15  -6    0.20    1.00
   2  15   6    1.00    1.20
  -3 -15  -6    0.10    0.90
  -3 -15  -6    0.70    1.00
   3  15   6    0.20    1.20
  -4 -15  -6    2.50    1.00
  -4 -15  -6    0.70    1.00
   4  15   6    1.70    1.40
  -5 -15  -6   -1.10    1.10
  -5 -15  -6    0.80    1.00
   5  15   6   -0.60    1.30
  -6 -15  -6    1.00    1.10
  -6 -15  -6   -0.40    1.20
   6  15   6    1.00    1.50
  -7 -15  -6    1.40    1.10
  -7 -15  -6    0.60    1.20
   7  15   6    1.00    1.50
  -8 -15  -6   -1.00    1.20
   8  15   6   -1.20    1.50
   8 -16  -6    1.10    1.20
   7 -16  -6    0.60    1.10
   6 -16  -6    0.00    1.10
   5 -16  -6    2.40    1.20
   4 -16  -6    0.30    1.00
   3 -16  -6    4.70    1.20
   2 -16  -6    1.40    1.00
  -2  16   6   -1.10    1.20
   1 -16  -6    0.30    1.00
  -1  16   6   -0.30    1.10
   0 -16  -6    1.00    1.10
   0  16   6    1.70    1.30
  -1 -16  -6    0.10    1.00
   1  16   6    0.10    1.20
  -2 -16  -6   -1.10    1.00
   2  16   6    0.90    1.20
  -3 -16  -6    2.80    1.10
  -3 -16  -6    3.40    1.20
   3  16   6    3.20    1.40
  -4 -16  -6    0.10    1.10
  -4 -16  -6    0.70    1.10
   4  16   6   -0.70    1.20
  -5 -16  -6    4.10    1.20
  -5 -16  -6    3.00    1.20
   5  16   6    2.60    1.50
  -6 -16  -6    1.10    1.10
   6  16   6    1.50    1.50
  -7 -16  -6    2.40    1.20
  -7 -16  -6    0.90    1.30
   7  16   6    0.00    1.60
   8  16   6    1.00    1.60
   7 -17  -6    0.00    1.20
   6 -17  -6   -0.20    1.10
   5 -17  -6    0.00    1.10
   4 -17  -6    2.10    1.10
   3 -17  -6   -0.70    1.00
   2 -17  -6    0.70    1.10
   1 -17  -6   -0.50    1.00
  -1  17   6   -0.40    1.20
   0 -17  -6   -1.20    1.00
   0  17   6   -0.30    1.20
  -1 -17  -6    1.50    1.10
   1  17   6    0.00    1.20
  -2 -17  -6   -0.30    1.10
   2  17   6    0.30    1.30
  -3 -17  -6    0.80    1.10
   3  17   6    0.50    1.30
  -4 -17  -6    2.10    1.20
   4  17   6    0.90    1.40
  -5 -17  -6    0.60    1.10
  -5 -17  -6    0.00    1.20
   5  17   6    1.20    1.40
  -6 -17  -6    2.30    1.20
  -6 -17  -6   -1.60    1.10
   6  17   6    1.70    1.50
  -7 -17  -6    0.40    1.30
  -7 -17  -6    1.00    1.20
   7  17   6   -0.90    1.50
   6 -18  -6    1.40    1.20
   5 -18  -6    1.00    1.10
   4 -18  -6    0.40    1.10
   3 -18  -6   -0.70    1.10
   2 -18  -6    0.90    1.10
   1 -18  -6    0.10    1.10
   0 -18  -6    1.10    1.10
  -1 -18  -6   -2.10    1.00
   1  18   6   -0.10    1.30
  -2 -18  -6    0.30    1.20
   2  18   6    0.10    1.30
  -3 -18  -6    0.10    1.20
   3  18   6   -0.10    1.30
  -4 -18  -6    1.00    1.30
   4  18   6    0.20    1.40
  -5 -18  -6   -1.20    1.20
   5  18   6    2.10    1.70
  -6 -18  -6   -0.40    1.30
   6  18   6    0.60    1.70
   4 -19  -6    0.70    1.20
   3 -19  -6    0.30    1.20
   2 -19  -6    0.00    1.10
   1 -19  -6    1.10    1.20
   0 -19  -6   -1.90    1.00
  -1 -19  -6    0.00    1.10
  -2 -19  -6    0.30    1.30
   2  19   6    0.70    1.40
  -3 -19  -6   -0.40    1.10
   3  19   6    0.60    1.40
  -4 -19  -6   -0.60    1.30
   4  19   6   -1.80    1.30
   2 -20  -6    0.00    1.20
   1 -20  -6    0.40    1.30
   0 -20  -6    0.20    1.30
  -1 -20  -6   -1.40    1.20
  -2 -20  -6   -1.00    1.20
  -1 -20   7   -1.70    1.10
   0 -20   7   -0.80    1.10
   1 -20   7   -2.10    1.10
  -4 -19   7   -2.60    1.20
  -3 -19   7   -0.70    1.20
  -2 -19   7   -0.60    1.20
  -1 -19   7   -0.30    1.20
   0 -19   7   -2.60    1.00
   1 -19   7    1.50    1.10
   1 -19   7   -1.10    1.00
   2 -19   7   -0.60    1.00
   2 -19   7   -2.00    1.00
   3 -19   7   -1.80    1.00
   3 -19   7    1.20    1.20
   4 -19   7   -2.30    1.00
   4 -19   7    0.10    1.20
  -5 -18   7   -0.10    1.30
  -4 -18   7    0.40    1.30
  -3 -18   7   -1.40    1.10
  -2 -18   7    0.20    1.20
  -1 -18   7   -1.20    1.10
   0 -18   7   -1.30    1.00
   0 -18   7    0.80    1.00
   1 -18   7   -1.00    1.00
   1 -18   7   -1.40    0.90
   2 -18   7   -0.30    1.00
   2 -18   7    2.00    1.10
   3 -18   7    3.40    1.20
   3 -18   7   -1.50    1.00
   4 -18   7    0.20    1.00
   4 -18   7    1.00    1.20
   5 -18   7    0.50    1.10
   5 -18   7   -0.70    1.00
   6  17  -7    2.30    1.60
  -6 -17   7    0.80    1.30
   5  17  -7    0.00    1.30
  -5 -17   7   -0.30    1.20
  -4 -17   7    0.10    1.20
  -3 -17   7    0.00    1.20
  -2 -17   7    1.40    1.20
  -1 -17   7   -1.70    1.10
   0 -17   7   -1.70    1.00
   0 -17   7   -0.30    0.90
   1 -17   7    0.00    1.00
   1 -17   7    0.60    1.00
   2 -17   7    1.40    1.10
   2 -17   7    2.00    1.10
   3 -17   7   -0.70    1.00
   3 -17   7   -0.40    1.00
   4 -17   7    0.70    1.10
   4 -17   7    2.80    1.20
   5 -17   7   -0.40    1.00
   5 -17   7   -0.80    1.00
   6 -17   7   -1.60    0.90
   6 -17   7    1.60    1.20
   7  16  -7    5.70    1.80
  -7 -16   7    2.10    1.40
   6  16  -7    1.90    1.50
  -6 -16   7   -0.30    1.30
   5  16  -7    1.50    1.40
  -5 -16   7   -0.30    1.20
   4  16  -7    1.60    1.30
  -4 -16   7    0.20    1.20
  -3 -16   7    1.30    1.20
  -2 -16   7    0.00    1.10
  -1 -16   7   -0.40    0.80
  -1 -16   7   -0.70    1.00
   0 -16   7   -1.00    1.00
   0 -16   7    1.00    0.90
   1 -16   7   -0.70    1.00
   1 -16   7   -0.30    0.80
   2 -16   7    0.90    0.90
   2 -16   7    1.20    1.00
   3 -16   7    2.30    1.10
   3 -16   7    1.90    1.10
   4 -16   7    0.00    0.90
   4 -16   7    0.70    1.10
   5 -16   7   -0.30    0.90
   5 -16   7    2.30    1.10
   6 -16   7    0.30    1.20
   6 -16   7   -0.40    1.00
   7 -16   7    4.00    1.40
   7 -16   7    2.10    1.10
   8  15  -7    2.50    1.60
  -8 -15   7    0.40    1.30
   7  15  -7    3.30    1.60
  -7 -15   7    4.00    1.40
   6  15  -7    1.70    1.50
  -6 -15   7    0.70    1.30
   5  15  -7    2.50    1.40
  -5 -15   7    1.00    1.20
   4  15  -7   -0.80    1.10
  -4 -15   7   -0.20    1.10
   3  15  -7    0.00    1.00
  -3 -15   7   -0.40    1.00
  -2 -15   7    1.10    1.10
  -1 -15   7    1.90    0.90
  -1 -15   7    2.30    1.10
   0 -15   7   -0.60    0.80
   0 -15   7   -0.40    1.00
   1 -15   7    1.60    1.10
   1 -15   7    3.00    0.90
   2 -15   7    0.90    0.90
   2 -15   7   -0.20    1.00
   3 -15   7   -0.10    1.00
   3 -15   7    0.30    0.90
   4 -15   7   -0.20    1.00
   4 -15   7    0.00    1.00
   5 -15   7    0.50    1.00
   5 -15   7    2.30    1.20
   6 -15   7    1.50    1.00
   6 -15   7    2.20    1.20
   7 -15   7    4.20    1.40
   7 -15   7    1.20    1.00
   8 -15   7   -0.10    0.90
   8 -15   7   -1.80    1.20
   9  14  -7   -0.20    1.60
  -9 -14   7   -0.30    1.20
   8  14  -7    1.70    1.60
  -8 -14   7    0.00    1.30
   7  14  -7    0.80    1.40
  -7 -14   7    0.10    1.20
   6  14  -7    2.40    1.40
  -6 -14   7    1.50    1.20
   5  14  -7    2.40    1.40
  -5 -14   7    2.30    1.30
   4  14  -7    0.30    1.10
  -4 -14   7    0.60    1.10
   3  14  -7    7.50    1.30
  -3 -14   7    5.00    1.30
   2  14  -7    7.20    1.20
  -2 -14   7    5.30    1.20
  -1 -14   7    3.30    1.10
  -1 -14   7    4.90    0.90
   0 -14   7   30.60    1.70
   0 -14   7   30.80    2.40
   1 -14   7    2.80    1.10
   1 -14   7    4.80    1.00
   2 -14   7    6.20    1.10
   2 -14   7    4.10    1.10
   3 -14   7    4.10    1.10
   3 -14   7    5.40    1.10
   4 -14   7   -0.70    0.90
   4 -14   7   -0.70    0.90
   5 -14   7    2.30    1.10
   5 -14   7    1.40    1.10
   6 -14   7    0.20    0.90
   6 -14   7    1.60    1.20
   7 -14   7    0.60    0.90
   7 -14   7    0.80    1.20
   8 -14   7   -0.30    0.90
   8 -14   7   -0.50    1.20
   9 -14   7    1.90    1.40
   9 -14   7    0.40    1.00
   9  13  -7    2.40    1.80
  -9 -13   7    2.00    1.30
   8  13  -7    1.70    1.50
  -8 -13   7    0.40    1.20
   7  13  -7   10.40    2.00
  -7 -13   7    7.80    1.50
   6  13  -7    0.00    1.20
  -6 -13   7    0.00    1.10
   5  13  -7    0.70    1.20
  -5 -13   7   -0.50    1.10
   4  13  -7    0.50    1.10
  -4 -13   7   -0.80    1.00
   3  13  -7    0.60    1.00
  -3 -13   7    0.70    1.00
   2  13  -7    0.30    0.90
  -2 -13   7    1.60    1.00
  -2 -13   7   -0.70    0.60
   1  13  -7   10.30    1.20
  -1 -13   7   11.20    1.40
  -1 -13   7   10.70    1.00
   0 -13   7    0.20    0.70
   0 -13   7   -0.90    0.90
   1 -13   7    8.80    1.30
   1 -13   7    9.00    1.10
   2 -13   7    0.20    0.90
   2 -13   7    0.20    0.80
   3 -13   7   -0.40    0.90
   3 -13   7   -0.30    0.90
   4 -13   7    0.30    0.90
   4 -13   7   -0.40    0.80
   5 -13   7    2.10    1.10
   5 -13   7   -0.20    0.90
   6 -13   7    0.70    0.90
   6 -13   7   -0.50    1.00
   7 -13   7    7.90    1.30
   7 -13   7   10.80    1.60
   8 -13   7    1.40    1.00
   8 -13   7    1.50    1.20
   9 -13   7    0.80    1.00
  10  12  -7    1.70    1.70
 -10 -12   7    1.00    1.20
   9  12  -7    0.00    1.60
  -9 -12   7    0.10    1.20
   8  12  -7    2.50    1.60
  -8 -12   7    0.20    1.10
   7  12  -7   12.90    2.00
  -7 -12   7   10.40    1.50
   6  12  -7   -0.10    1.30
  -6 -12   7   -0.20    1.10
   5  12  -7    1.90    1.30
  -5 -12   7    2.20    1.20
   4  12  -7   12.30    1.60
  -4 -12   7    9.00    1.40
   3  12  -7   20.90    1.70
  -3 -12   7   24.10    2.20
   2  12  -7    9.20    1.30
  -2 -12   7    6.20    1.20
  -2 -12   7    7.80    0.80
   1  12  -7    0.00    0.80
  -1 -12   7    0.50    0.60
  -1 -12   7    0.50    0.90
   0  12  -7    1.40    0.80
   0 -12   7    1.80    1.00
   0 -12   7    0.40    0.70
   1 -12   7   -0.50    0.70
   1 -12   7    0.30    0.90
   2 -12   7    9.20    1.10
   2 -12   7    7.00    1.10
   3 -12   7   21.50    1.60
   3 -12   7   22.30    2.00
   4 -12   7   12.50    1.40
   4 -12   7    9.60    1.30
   5 -12   7    0.60    1.00
   5 -12   7    1.50    0.90
   6 -12   7    0.60    0.90
   6 -12   7    0.50    1.00
   7 -12   7   13.30    1.60
   7 -12   7   11.50    1.40
   8 -12   7    0.30    0.90
   8 -12   7   -0.40    1.10
   9 -12   7   -0.30    0.90
  10 -12   7    0.10    1.00
  10  11  -7    1.60    1.80
 -10 -11   7    3.00    1.30
   9  11  -7    2.40    1.60
  -9 -11   7   -0.30    1.10
   8  11  -7    1.20    1.50
  -8 -11   7   -0.40    1.10
   7  11  -7    0.90    1.40
  -7 -11   7   -0.30    1.00
   6  11  -7    1.20    1.30
  -6 -11   7    1.60    1.10
   5  11  -7   -0.90    1.10
  -5 -11   7    1.20    1.10
   4  11  -7    0.50    1.00
  -4 -11   7   -0.30    0.90
   3  11  -7    1.00    1.00
  -3 -11   7    1.10    1.00
  -3 -11   7    0.40    0.50
   2  11  -7    3.50    1.00
  -2 -11   7    2.90    0.60
  -2 -11   7    2.80    1.00
   1  11  -7    2.70    0.90
  -1 -11   7    2.50    0.70
  -1 -11   7    2.50    1.00
   0  11  -7    0.10    0.70
   0 -11   7    0.30    0.90
   0 -11   7    0.40    0.60
   1 -11   7    2.50    0.80
   1 -11   7    1.10    0.90
   2 -11   7    3.20    0.90
   2 -11   7    3.50    0.80
   3 -11   7   -0.60    0.80
   3 -11   7    1.50    0.90
   4 -11   7   -0.60    0.80
   4 -11   7    1.10    0.90
   5 -11   7    0.10    0.90
   5 -11   7   -0.40    0.80
   6 -11   7    0.60    1.00
   6 -11   7    0.50    0.90
   7 -11   7    0.00    0.90
   7 -11   7    3.20    1.20
   8 -11   7    0.10    0.90
   8 -11   7    1.20    1.20
   9 -11   7    0.50    0.90
  10 -11   7    0.30    1.00
  11  10  -7    3.90    2.00
 -11 -10   7    1.20    1.20
  10  10  -7    0.90    1.70
 -10 -10   7    0.50    1.10
   9  10  -7    2.80    1.70
  -9 -10   7    2.30    1.20
   8  10  -7    2.10    1.60
  -8 -10   7    0.80    1.10
   7  10  -7    0.20    1.40
  -7 -10   7    1.00    1.10
   6  10  -7    0.50    1.30
  -6 -10   7    0.00    1.00
   5  10  -7    5.30    1.40
  -5 -10   7    4.90    1.20
   4  10  -7    2.90    1.20
  -4 -10   7    3.00    1.10
   3  10  -7    3.00    1.10
  -3 -10   7    2.90    1.00
  -3 -10   7    3.30    0.50
   2  10  -7    0.00    0.80
  -2 -10   7    0.90    0.80
  -2 -10   7    0.70    0.50
   1  10  -7    9.10    1.10
  -1 -10   7    7.90    1.10
  -1 -10   7    9.20    0.80
   0  10  -7   57.69    1.90
   0 -10   7   55.79    1.90
   0 -10   7   59.49    2.60
   1 -10   7    8.40    1.10
   1 -10   7   12.20    0.90
   1 -10   7    9.30    1.00
   2 -10   7    0.20    0.80
   2 -10   7    1.20    0.70
   3 -10   7    4.00    0.90
   3 -10   7    3.20    1.00
   4 -10   7    2.80    0.90
   4 -10   7    3.20    0.90
   5 -10   7    2.40    0.90
   5 -10   7    5.40    1.10
   6 -10   7    0.00    0.80
   6 -10   7    0.50    1.00
   7 -10   7    0.60    1.10
   7 -10   7   -0.50    0.80
   8 -10   7    0.40    0.90
   9 -10   7    0.90    1.00
  10 -10   7    0.70    1.00
  11 -10   7   -0.80    1.00
  11   9  -7   -0.10    1.60
 -11  -9   7    1.90    1.20
  10   9  -7    0.30    1.60
 -10  -9   7    0.10    1.10
   9   9  -7    1.00    1.50
  -9  -9   7    1.80    1.10
   8   9  -7   10.00    1.90
  -8  -9   7    8.20    1.30
   7   9  -7   63.79    3.30
  -7  -9   7   61.59    3.20
   6   9  -7    6.70    1.50
  -6  -9   7    4.70    1.20
   5   9  -7   15.30    1.70
  -5  -9   7   10.40    1.30
   4   9  -7    5.10    1.20
  -4  -9   7    2.70    1.00
   3   9  -7    2.00    1.00
  -3  -9   7    0.70    0.40
  -3  -9   7    0.90    0.90
   2   9  -7    0.70    0.80
  -2  -9   7    1.10    0.50
  -2  -9   7    1.30    0.80
   1   9  -7    1.20    0.80
  -1  -9   7    0.90    0.50
  -1  -9   7    0.60    0.70
   0   9  -7   -0.40    0.70
   0  -9   7    0.10    0.50
   0  -9   7    0.20    0.70
   1  -9   7    0.90    0.70
   1  -9   7    2.40    0.50
   1  -9   7    0.40    0.60
   2  -9   7    1.10    0.80
   2  -9   7    0.40    0.70
   3  -9   7    0.50    0.70
   3  -9   7    1.20    0.80
   4  -9   7    3.70    0.90
   4  -9   7    4.20    1.00
   5  -9   7   14.50    1.40
   5  -9   7   11.30    1.30
   6  -9   7    8.30    1.20
   6  -9   7    6.00    1.10
   7  -9   7   58.89    2.60
   7  -9   7   57.09    2.80
   8  -9   7    7.00    1.20
   9  -9   7    0.00    0.90
  10  -9   7   -0.60    1.00
  11  -9   7    0.70    1.10
  11   8  -7    1.00    1.60
  10   8  -7    0.50    1.60
   9   8  -7    1.70    1.60
  -9  -8   7    1.20    1.00
   8   8  -7    3.20    1.60
  -8  -8   7    1.50    1.10
   7   8  -7   16.00    2.00
  -7  -8   7    9.90    1.30
   6   8  -7    0.30    1.20
  -6  -8   7   -0.10    0.90
   5   8  -7    7.20    1.40
  -5  -8   7    4.20    1.00
   4   8  -7   18.20    1.70
  -4  -8   7   24.10    2.20
   3   8  -7   57.39    2.30
  -3  -8   7   55.49    2.60
  -3  -8   7   57.29    1.30
   2   8  -7   31.10    1.60
  -2  -8   7   30.60    1.10
  -2  -8   7   33.80    2.20
   1   8  -7    0.10    0.70
  -1  -8   7    0.80    0.70
  -1  -8   7    1.20    0.50
   0   8  -7    1.90    0.70
   0  -8   7    1.90    0.70
   0  -8   7    1.90    0.60
   1  -8   7    0.60    0.60
   1  -8   7    1.30    0.50
   1  -8   7    1.30    0.70
   2  -8   7   33.70    1.60
   2  -8   7   32.90    2.00
   3  -8   7   59.39    2.10
   3  -8   7   58.49    2.40
   4  -8   7   20.90    1.80
   4  -8   7   18.70    1.50
   5  -8   7    5.60    1.00
   5  -8   7    7.00    1.10
   6  -8   7    0.20    0.80
   6  -8   7    0.50    1.00
   7  -8   7   11.20    1.40
   8  -8   7    1.60    1.00
   9  -8   7    1.20    1.00
  10  -8   7   -0.20    1.00
  11  -8   7    0.60    1.10
  12   7  -7    0.50    1.70
  11   7  -7   -0.10    1.60
  10   7  -7    0.20    1.50
   9   7  -7    3.20    1.60
   8   7  -7    4.80    1.70
  -8  -7   7    4.60    1.10
   7   7  -7   19.60    2.00
  -7  -7   7   23.80    2.30
   6   7  -7    0.60    1.30
  -6  -7   7    1.60    0.90
   5   7  -7   28.30    2.00
  -5  -7   7   31.00    2.20
   4   7  -7    1.20    1.00
  -4  -7   7    1.80    0.80
   3   7  -7    0.60    0.80
  -3  -7   7   -0.50    0.70
   2   7  -7   37.60    1.80
  -2  -7   7   36.70    1.10
  -2  -7   7   38.90    2.20
   1   7  -7    0.10    0.70
  -1  -7   7    0.40    0.40
  -1  -7   7    0.40    0.70
   0   7  -7    0.60    0.60
   0  -7   7    0.20    0.60
   0  -7   7    0.80    0.70
   0  -7   7    0.00    0.50
   1  -7   7    1.20    0.50
   1  -7   7    1.20    0.60
   1  -7   7    0.70    0.70
   2  -7   7   36.90    1.50
   2  -7   7   42.00    2.00
   3  -7   7    0.10    0.60
   3  -7   7    0.10    0.70
   4  -7   7    2.40    0.80
   4  -7   7    1.80    0.80
   5  -7   7   27.10    1.90
   5  -7   7   26.80    1.60
   6  -7   7    2.20    0.90
   7  -7   7   20.40    2.00
   8  -7   7    3.70    1.10
   9  -7   7    2.60    1.10
  10  -7   7   -1.30    0.90
  11  -7   7    0.20    1.00
  12   6  -7   -1.60    1.70
  11   6  -7    2.50    1.70
  10   6  -7    1.00    1.50
   9   6  -7    5.50    1.70
   8   6  -7    1.50    1.40
   7   6  -7    6.10    1.60
   6   6  -7    7.50    1.50
  -6  -6   7    6.00    1.00
   5   6  -7    2.70    1.10
  -5  -6   7    1.80    0.80
   4   6  -7    7.90    1.20
  -4  -6   7    9.30    1.10
   3   6  -7   12.30    1.30
  -3  -6   7   12.30    1.10
   2   6  -7   62.69    2.30
  -2  -6   7   62.29    2.50
   1   6  -7  172.28    4.10
  -1  -6   7  169.18    4.10
   0  -6   7   72.19    2.00
   0  -6   7   75.39    2.50
   0  -6   7   71.99    1.80
   1  -6   7  174.28    3.70
   1  -6   7  179.28    4.20
   1  -6   7  169.58    3.50
   2  -6   7   60.49    2.20
   2  -6   7   59.29    1.60
   2  -6   7   58.49    1.90
   3  -6   7   11.00    1.00
   3  -6   7   11.50    1.00
   3  -6   7   12.20    0.60
   4  -6   7    9.20    1.00
   4  -6   7    9.90    0.70
   5  -6   7    2.60    0.60
   5  -6   7    2.50    0.80
   6  -6   7    5.40    1.00
   6  -6   7    8.50    0.90
   7  -6   7    4.70    1.10
   8  -6   7    0.60    0.90
   9  -6   7    5.20    1.20
  10  -6   7   -0.10    1.00
  11  -6   7    1.00    1.10
  12  -6   7    0.00    1.10
  12   5  -7   -0.90    1.70
  11   5  -7    1.10    1.60
  10   5  -7    0.10    1.50
   9   5  -7   15.10    2.00
   8   5  -7   23.50    2.30
   7   5  -7   94.99    3.70
   6   5  -7    6.80    1.40
   5   5  -7   16.00    1.50
  -5  -5   7   13.70    1.20
   4   5  -7    4.80    1.10
  -4  -5   7    2.90    0.80
   3   5  -7   30.60    1.70
  -3  -5   7   32.50    2.00
   2   5  -7    4.00    0.90
  -2  -5   7    3.90    0.80
   1   5  -7   10.00    1.10
  -1  -5   7    9.80    0.90
   0  -5   7    0.60    0.60
   0  -5   7   -0.40    0.60
   1  -5   7    9.60    0.90
   1  -5   7    8.80    0.80
   2  -5   7    5.10    0.60
   2  -5   7    4.10    0.70
   3  -5   7   31.50    1.70
   3  -5   7   29.50    1.10
   4  -5   7    3.20    0.70
   4  -5   7    4.50    0.60
   5  -5   7   15.70    1.60
   5  -5   7   15.90    1.00
   6  -5   7    4.70    0.90
   6  -5   7    6.30    0.90
   7  -5   7   93.09    3.40
   7  -5   7   95.49    2.80
   8  -5   7   27.00    2.10
   8  -5   7   25.20    1.70
   9  -5   7   12.90    1.50
  10  -5   7   -1.00    0.90
  11  -5   7    2.00    1.20
  12  -5   7    0.00    1.10
  12   4  -7   -0.70    1.60
  11   4  -7    0.90    1.60
  10   4  -7   -0.40    1.30
   9   4  -7    3.50    1.40
   8   4  -7   -0.90    1.30
   7   4  -7    3.90    1.40
   6   4  -7    4.30    1.30
   5   4  -7    6.90    1.30
  -5  -4   7    5.50    0.80
   4   4  -7    7.00    1.20
  -4  -4   7    6.60    0.90
   3   4  -7   62.59    2.40
  -3  -4   7   65.99    2.40
   2   4  -7   92.79    2.80
  -2  -4   7   96.39    2.80
   1   4  -7   12.20    1.10
  -1  -4   7   10.10    0.90
  -1  -4   7   11.00    1.10
   0  -4   7  144.69    3.40
   0  -4   7  142.89    3.30
   1  -4   7   10.40    1.00
   1  -4   7   10.60    0.80
   2  -4   7   98.69    2.70
   2  -4   7   93.19    2.30
   3  -4   7   61.59    1.70
   3  -4   7   61.59    2.20
   4  -4   7    7.30    0.80
   4  -4   7    5.40    0.80
   5  -4   7    7.30    0.80
   5  -4   7    5.50    0.90
   6  -4   7    2.30    0.80
   6  -4   7    4.60    0.80
   7  -4   7    4.80    1.00
   7  -4   7    6.00    1.00
   8  -4   7   -0.10    0.80
   8  -4   7   -0.90    0.90
   9  -4   7    1.50    1.00
   9  -4   7    3.80    1.20
  10  -4   7    0.30    1.00
  11  -4   7    0.70    1.10
  12  -4   7   -0.10    1.10
  12   3  -7   -0.40    1.60
  11   3  -7   -0.80    1.50
  10   3  -7   -0.60    1.50
   9   3  -7    1.30    1.40
   8   3  -7    7.20    1.70
   7   3  -7   31.40    2.30
   6   3  -7    1.00    1.00
   5   3  -7    1.80    1.10
   4   3  -7   46.40    2.20
  -4  -3   7   46.90    2.00
  -3  -3   7    1.80    0.60
   2   3  -7    4.80    0.90
  -2  -3   7    2.80    0.60
  -1  -3   7  103.09    2.70
  -1  -3   7  108.59    2.80
   0  -3   7    0.50    0.50
   0  -3   7   -0.40    0.60
   1  -3   7  103.69    2.50
   1  -3   7  104.99    2.70
   2  -3   7    4.60    0.70
   2  -3   7    3.50    0.60
   3  -3   7    2.30    0.60
   3  -3   7    3.60    0.70
   4  -3   7   45.90    1.60
   4  -3   7   47.40    2.00
   5  -3   7    0.10    0.60
   5  -3   7    0.70    0.60
   6  -3   7    0.30    0.70
   6  -3   7    0.50    0.70
   7  -3   7   32.30    1.80
   7  -3   7   34.10    2.10
   8  -3   7    5.40    1.10
   8  -3   7    9.90    1.30
   9  -3   7    1.00    1.00
   9  -3   7    0.90    1.10
  10  -3   7    0.30    1.00
  10  -3   7    0.40    1.10
  11  -3   7    2.10    1.20
  12  -3   7    0.30    1.20
  12   2  -7   -1.00    1.60
  11   2  -7    6.60    1.90
  10   2  -7   -0.60    1.40
   9   2  -7    1.30    1.50
   8   2  -7    1.40    1.40
   7   2  -7   56.49    2.80
   6   2  -7    0.20    1.10
   5   2  -7    8.80    1.30
   5   2  -7    9.70    0.60
   4   2  -7   -0.20    0.30
   4   2  -7    0.20    0.90
  -4  -2   7   -0.40    0.50
   3   2  -7 1085.09   21.20
   3   2  -7 1098.99   16.70
  -3  -2   7 1080.89   19.40
   2   2  -7  136.99    3.50
  -2  -2   7  138.79    3.50
  -2  -2   7  134.59    3.20
  -1  -2   7    1.00    0.50
  -1  -2   7    1.00    0.70
   0  -2   7  425.56    7.90
   0  -2   7  412.66    8.30
   1  -2   7    1.80    0.50
   1  -2   7    0.20    0.60
   2  -2   7  132.99    3.20
   2  -2   7  135.99    3.20
   3  -2   7 1032.60   19.80
   3  -2   7 1049.20   18.80
   4  -2   7   -0.40    0.50
   4  -2   7    0.30    0.60
   5  -2   7    9.40    1.00
   5  -2   7    6.50    0.90
   6  -2   7    0.00    0.70
   6  -2   7   -0.30    0.70
   7  -2   7   53.69    2.20
   7  -2   7   57.59    2.60
   8  -2   7    2.20    1.00
   8  -2   7    2.40    1.00
   9  -2   7    3.00    1.10
   9  -2   7    1.10    1.00
  10  -2   7    0.50    1.20
  10  -2   7   -0.40    1.00
  11  -2   7    7.50    1.50
  11  -2   7    8.60    1.60
  12  -2   7   -1.20    1.00
  12   1  -7   -0.90    1.50
  11   1  -7    0.00    1.50
  10   1  -7   -0.30    1.30
   9   1  -7   32.40    2.50
   8   1  -7   17.60    2.10
   7   1  -7   30.50    2.10
   6   1  -7    5.70    1.20
   6   1  -7    5.40    0.60
   5   1  -7   14.40    0.80
   5   1  -7   15.60    1.60
   4   1  -7   89.19    1.80
   4   1  -7   88.49    3.00
   3   1  -7   69.69    2.50
   3   1  -7   71.89    1.50
  -3  -1   7   73.99    2.20
  -3  -1   7   67.69    2.30
   2   1  -7   58.39    1.30
  -2  -1   7   58.69    2.10
  -2  -1   7   60.09    1.90
  -1  -1   7   80.29    2.30
  -1  -1   7   80.09    2.10
   0  -1   7   -0.30    0.70
   0  -1   7    0.60    0.40
   1  -1   7   84.79    2.20
   1  -1   7   83.09    2.30
   2  -1   7   59.99    1.90
   2  -1   7   57.29    1.90
   3  -1   7   69.69    2.20
   3  -1   7   67.89    2.20
   4  -1   7   88.39    2.70
   4  -1   7   82.99    2.50
   5  -1   7   15.50    1.20
   5  -1   7   15.20    1.40
   6  -1   7    5.60    1.00
   6  -1   7    4.80    0.90
   7  -1   7   29.20    2.00
   7  -1   7   30.10    1.80
   8  -1   7   11.80    1.40
   8  -1   7   18.00    1.60
   9  -1   7   31.40    2.10
   9  -1   7   32.00    2.40
  10  -1   7    1.10    1.20
  10  -1   7   -0.10    1.00
  11  -1   7    0.10    1.10
  11  -1   7    1.90    1.30
  12  -1   7   -0.40    1.10
  12  -1   7    0.20    1.30
  12   0  -7    0.00    1.60
  11   0  -7   -0.50    1.40
  10   0  -7    0.10    1.40
   9   0  -7    1.00    1.40
   8   0  -7   -1.30    1.20
   8   0  -7   -0.90    0.70
   7   0  -7    0.70    1.20
   7   0  -7   -0.30    0.60
   6   0  -7    0.10    1.10
   6   0  -7   -0.10    0.50
   5   0  -7   -0.40    1.00
   5   0  -7    0.20    0.40
   4   0  -7   -0.20    0.40
   4   0  -7    1.70    1.00
   3   0  -7    0.40    0.30
  -3   0   7   -0.80    0.70
  -3   0   7   -0.10    0.40
   2   0  -7    0.60    0.30
  -2   0   7    1.30    0.50
  -2   0   7    0.80    0.80
  -1   0   7   -0.50    0.70
  -1   0   7    0.60    0.40
   0   0   7    0.00    0.70
   0   0   7    0.70    0.40
   1   0   7    0.80    0.40
   1   0   7    0.80    0.70
   2   0   7    0.10    0.70
   2   0   7    0.10    0.40
   3   0   7    0.40    0.70
   3   0   7    1.00    0.50
   4   0   7    0.10    0.70
   4   0   7    0.30    0.60
   5   0   7   -0.50    0.60
   5   0   7   -0.10    0.70
   6   0   7   -1.00    0.70
   6   0   7   -0.70    0.70
   7   0   7    0.20    1.00
   7   0   7   -0.20    0.80
   8   0   7    0.50    0.90
   8   0   7   -0.80    1.00
   9   0   7    0.70    1.00
   9   0   7    0.30    1.00
  10   0   7   -0.70    0.90
  10   0   7   -0.70    1.10
  11   0   7   -0.20    1.10
  11   0   7   -1.00    1.20
  12   0   7    1.00    1.40
  12   0   7    0.50    1.20
  12  -1  -7    0.20    1.70
  11  -1  -7    1.80    1.60
  10  -1  -7    0.80    1.50
   9  -1  -7   33.60    2.40
   9  -1  -7   34.90    1.70
   8  -1  -7   17.50    1.40
   8  -1  -7   17.50    2.00
   7  -1  -7   26.40    2.00
   7  -1  -7   29.10    1.40
   6  -1  -7    5.90    0.70
   6  -1  -7    4.90    1.30
   5  -1  -7   16.90    1.60
   5  -1  -7   15.10    1.00
   4  -1  -7   90.19    2.00
  -4   1   7   85.19    2.80
   3  -1  -7   70.79    1.70
  -3   1   7   68.89    1.90
  -3   1   7   67.19    2.40
   2  -1  -7   56.59    1.40
  -2   1   7   57.79    1.60
  -2   1   7   57.29    2.00
  -1   1   7   83.49    2.40
  -1   1   7   85.69    1.90
   0   1   7   -0.20    0.30
   0   1   7   -0.80    0.60
   1   1   7   82.69    2.40
   1   1   7   81.09    2.00
   2   1   7   59.29    1.80
   2   1   7   59.19    2.10
   3   1   7   70.69    2.40
   3   1   7   67.29    2.10
   4   1   7   81.99    2.60
   4   1   7   85.99    2.60
   5   1   7   15.00    1.30
   5   1   7   14.80    1.40
   6   1   7    4.60    0.90
   6   1   7    6.50    1.10
   7   1   7   29.70    2.00
   7   1   7   28.40    1.90
   8   1   7   14.40    1.50
   8   1   7   16.40    1.70
   9   1   7   34.80    2.40
   9   1   7   31.30    2.20
  10   1   7    0.10    1.00
  10   1   7    0.90    1.30
  11   1   7    0.90    1.10
  11   1   7    2.60    1.40
  12   1   7    1.20    1.20
  12   1   7    1.90    1.50
  12  -2  -7   -0.40    1.60
  11  -2  -7    8.40    1.90
  10  -2  -7    1.10    0.90
  10  -2  -7    0.10    1.40
   9  -2  -7    1.90    0.80
   9  -2  -7    0.90    1.40
   8  -2  -7    1.60    0.80
   8  -2  -7    1.00    1.30
   7  -2  -7   60.29    2.00
   7  -2  -7   64.99    2.90
   6  -2  -7    0.00    0.50
   6  -2  -7    1.10    1.20
  -6   2   7    0.90    0.90
   5  -2  -7    9.30    0.80
  -5   2   7    9.10    1.30
   4  -2  -7    0.10    0.40
  -4   2   7    0.00    0.80
   3  -2  -7 1032.00   16.80
  -3   2   7 1089.49   20.50
   2  -2  -7  140.09    2.80
  -2   2   7  137.99    2.80
  -2   2   7  137.99    3.60
   1  -2  -7    0.90    0.40
  -1   2   7    1.50    0.30
  -1   2   7    0.90    0.80
   0   2   7  419.46    7.50
   0   2   7  412.86    8.50
   1   2   7    0.80    0.40
   1   2   7    2.50    0.90
   2   2   7  138.99    3.50
   2   2   7  134.29    3.10
   3   2   7 1064.59   20.70
   3   2   7 1065.69   19.10
   4   2   7   -0.30    0.60
   4   2   7   -0.10    0.50
   5   2   7   10.40    1.20
   5   2   7    5.60    0.90
   6   2   7    0.50    0.90
   6   2   7    0.30    0.70
   7   2   7   56.59    2.60
   7   2   7   58.79    2.70
   8   2   7    0.00    0.90
   8   2   7    1.00    1.20
   9   2   7    2.80    1.30
   9   2   7   -0.10    1.00
  10   2   7    0.30    1.20
  10   2   7    1.50    1.10
  11   2   7    8.00    1.70
  11   2   7    7.80    1.50
  12   2   7    0.30    1.20
  12   2   7    0.50    1.40
  12  -3  -7   -1.50    1.60
 -12   3   7    1.80    1.60
  11  -3  -7    1.00    1.60
 -11   3   7    2.00    1.50
  10  -3  -7    1.30    0.90
  10  -3  -7   -0.60    1.40
 -10   3   7   -0.20    1.20
   9  -3  -7    1.30    0.80
   9  -3  -7    1.40    1.40
  -9   3   7    0.80    1.30
   8  -3  -7    8.60    1.70
   8  -3  -7    9.30    1.10
  -8   3   7    9.10    1.60
   7  -3  -7   35.70    1.70
   7  -3  -7   39.40    2.40
  -7   3   7   34.30    2.30
   6  -3  -7    1.30    0.60
  -6   3   7    0.70    1.00
   5  -3  -7    0.60    0.50
  -5   3   7    0.40    0.90
   4  -3  -7   49.50    1.60
  -4   3   7   48.30    2.20
   3  -3  -7    3.80    0.60
  -3   3   7    1.70    0.90
   2  -3  -7    3.30    0.60
  -2   3   7    2.50    0.80
   1  -3  -7  106.19    2.40
  -1   3   7  107.99    3.00
   0   3   7    0.10    0.30
   0   3   7    0.10    0.80
   1   3   7  102.89    2.30
   1   3   7  103.59    2.90
   2   3   7    4.40    0.90
   2   3   7    3.30    0.50
   3   3   7    2.10    0.60
   3   3   7    3.40    1.00
   4   3   7   46.60    2.00
   4   3   7   46.30    1.90
   5   3   7    1.10    0.90
   5   3   7    0.60    0.70
   6   3   7    0.60    0.80
   6   3   7    1.50    1.00
   7   3   7   35.10    2.20
   7   3   7   33.50    2.10
   8   3   7    5.40    1.20
   8   3   7    7.90    1.50
   9   3   7    1.50    1.00
   9   3   7    1.30    1.20
  10   3   7    0.00    1.20
  10   3   7   -0.30    1.00
  11   3   7    0.30    1.30
  11   3   7    1.40    1.20
  12   3   7    0.80    1.40
  12   3   7    1.10    1.40
 -12   4   7    1.90    1.50
 -11   4   7    1.00    1.40
  10  -4  -7    0.00    0.90
 -10   4   7    1.40    1.40
   9  -4  -7    4.20    1.00
  -9   4   7    3.10    1.50
   8  -4  -7    0.80    0.80
  -8   4   7    0.70    1.30
   7  -4  -7    7.00    0.90
  -7   4   7    5.90    1.40
   6  -4  -7    3.50    0.70
  -6   4   7    4.80    1.20
   5  -4  -7    6.60    0.80
  -5   4   7    7.80    1.30
   4  -4  -7    6.50    0.80
  -4   4   7    6.50    1.10
   3  -4  -7   65.19    1.90
  -3   4   7   65.19    2.40
   2  -4  -7   98.49    2.30
  -2   4   7   95.79    2.90
   1  -4  -7   12.50    1.00
  -1   4   7   10.00    1.20
   0   4   7  140.29    2.70
   0   4   7  135.89    3.60
   1   4   7   15.60    1.60
   1   4   7   11.80    0.80
   2   4   7   98.99    2.40
   2   4   7   95.59    3.00
   3   4   7   62.49    2.00
   3   4   7   61.49    2.30
   4   4   7    7.30    1.10
   4   4   7    5.20    0.80
   5   4   7    5.40    0.90
   5   4   7    6.80    1.10
   6   4   7    2.90    0.90
   6   4   7    3.20    1.20
   7   4   7    5.60    1.30
   7   4   7    6.30    1.20
   8   4   7    0.60    1.10
   8   4   7   -0.20    0.90
   9   4   7    2.00    1.30
   9   4   7    1.70    1.10
  10   4   7   -1.80    1.10
  10   4   7    0.20    1.10
  11   4   7   -0.20    1.40
  11   4   7    1.70    1.30
  12   4   7    0.30    1.50
  12   4   7    0.40    1.40
 -12   5   7    2.00    1.50
  11  -5  -7    2.10    1.10
 -11   5   7    2.70    1.50
  10  -5  -7   -0.50    0.90
 -10   5   7   -0.10    1.40
   9  -5  -7   15.20    1.40
  -9   5   7   16.80    1.90
   8  -5  -7   24.50    1.80
  -8   5   7   25.90    2.10
   7  -5  -7  104.09    2.90
  -7   5   7   99.89    3.50
   6  -5  -7    7.00    0.90
  -6   5   7    6.50    1.30
   5  -5  -7   15.50    1.30
  -5   5   7   16.50    1.60
   4  -5  -7    5.10    0.80
  -4   5   7    4.80    1.10
   3  -5  -7   32.10    1.50
  -3   5   7   30.30    1.80
   2  -5  -7    5.50    0.70
  -2   5   7    5.10    1.10
   1  -5  -7    8.10    0.80
  -1   5   7   10.40    1.30
   0  -5  -7    0.10    0.50
   0   5   7    0.80    0.80
   1   5   7   10.10    1.20
   1   5   7    9.00    0.80
   2   5   7    4.00    0.60
   2   5   7    5.10    1.10
   3   5   7   31.40    1.80
   3   5   7   30.90    1.50
   4   5   7    3.80    1.00
   4   5   7    3.70    0.80
   5   5   7   11.60    1.10
   5   5   7   16.60    1.60
   6   5   7    4.50    1.00
   6   5   7    4.40    1.20
   7   5   7   93.69    3.40
   7   5   7   91.99    3.50
   8   5   7   28.00    2.30
   8   5   7   25.00    2.20
   9   5   7   12.90    1.60
   9   5   7   14.80    2.00
  10   5   7    0.20    1.10
  10   5   7    0.30    1.40
  11   5   7    0.10    1.40
  12   5   7    0.30    1.50
 -12   6   7    4.00    1.60
  11  -6  -7    0.20    1.00
 -11   6   7    1.20    1.40
  10  -6  -7    0.10    1.00
 -10   6   7    1.30    1.40
   9  -6  -7    6.90    1.20
  -9   6   7    6.40    1.50
   8  -6  -7   -0.20    0.90
  -8   6   7    1.10    1.30
   7  -6  -7    5.30    0.90
   7  -6  -7    2.70    0.90
  -7   6   7    4.10    1.40
   6  -6  -7    7.10    1.00
   6  -6  -7    6.70    0.80
  -6   6   7    6.90    1.30
   5  -6  -7    1.90    0.60
   5  -6  -7    2.50    0.80
  -5   6   7    2.70    1.10
   4  -6  -7    9.10    0.90
  -4   6   7    9.90    1.30
   3  -6  -7   13.60    1.20
  -3   6   7   12.70    1.40
   2  -6  -7   62.49    2.00
  -2   6   7   63.39    2.50
   1  -6  -7  177.58    3.80
  -1   6   7  180.08    4.50
   0  -6  -7   73.99    2.10
   0   6   7   73.49    2.70
   1   6   7  172.48    4.40
   2   6   7   62.69    2.50
   3   6   7   14.70    1.20
   3   6   7   11.30    1.30
   4   6   7    9.00    1.30
   4   6   7   10.70    1.10
   5   6   7    2.70    1.00
   5   6   7    2.50    0.80
   6   6   7    8.30    1.40
   6   6   7    5.70    1.10
   7   6   7    5.10    1.40
   7   6   7    5.60    1.20
   8   6   7    1.40    1.10
   8   6   7    0.70    1.20
   9   6   7    5.10    1.60
   9   6   7    4.90    1.30
  10   6   7   -0.80    1.30
  11   6   7    1.30    1.50
  12   6   7    0.90    1.60
  12  -7  -7   -0.60    1.10
  11  -7  -7   -1.20    1.00
 -11   7   7    2.70    1.50
  10  -7  -7    1.60    1.00
 -10   7   7    0.80    1.40
   9  -7  -7    3.20    1.10
  -9   7   7    3.50    1.50
   8  -7  -7    5.20    1.00
  -8   7   7    7.60    1.60
   7  -7  -7   24.30    1.70
   7  -7  -7   26.70    1.80
  -7   7   7   21.30    2.10
   6  -7  -7    0.80    0.60
   6  -7  -7    0.30    0.80
  -6   7   7    1.90    1.30
   5  -7  -7   27.60    1.70
   5  -7  -7   28.10    1.30
  -5   7   7   27.90    2.00
   4  -7  -7    1.60    0.40
   4  -7  -7    1.80    0.70
  -4   7   7    2.90    1.20
   3  -7  -7    0.00    0.60
  -3   7   7    0.70    1.00
   2  -7  -7   38.60    1.80
  -2   7   7   39.00    2.10
   1  -7  -7    0.70    0.60
  -1   7   7    0.80    0.90
   0  -7  -7   -0.10    0.30
   0  -7  -7   -0.30    0.60
   0   7   7    0.20    1.00
  -1  -7  -7    0.10    0.60
   1   7   7    0.90    1.00
   2   7   7   39.60    2.00
   3   7   7    0.80    0.90
   4   7   7    1.30    1.00
   5   7   7   25.30    1.80
   6   7   7    0.70    1.20
   7   7   7   21.60    2.10
   8   7   7    4.80    1.50
   9   7   7    3.90    1.60
  10   7   7    0.00    1.30
  11   7   7    0.70    1.50
  12   7   7    0.00    1.50
  11  -8  -7    0.20    1.10
 -11   8   7    4.50    1.50
  10  -8  -7    0.90    1.10
 -10   8   7    2.10    1.40
   9  -8  -7    0.60    1.00
  -9   8   7    2.50    1.40
   8  -8  -7    1.30    1.00
  -8   8   7    4.70    1.40
   7  -8  -7   12.00    1.30
  -7   8   7   15.10    1.70
   6  -8  -7    0.40    0.60
   6  -8  -7   -0.90    0.80
  -6   8   7    1.50    1.20
   5  -8  -7    6.40    1.00
   5  -8  -7    5.90    0.70
  -5   8   7    7.90    1.40
   4  -8  -7   19.90    1.50
   4  -8  -7   20.30    1.00
  -4   8   7   21.10    2.00
   3  -8  -7   60.89    2.20
  -3   8   7   59.99    2.50
   2  -8  -7   38.30    1.80
  -2   8   7   36.60    2.10
   1  -8  -7    1.00    0.70
  -1   8   7    2.10    1.10
   0  -8  -7    1.40    0.40
   0  -8  -7    1.00    0.70
   0   8   7    1.80    1.10
  -1  -8  -7    0.90    0.60
   1   8   7    1.00    1.00
  -2  -8  -7   35.40    1.70
   2   8   7   32.70    2.00
   3   8   7   55.59    2.40
   4   8   7   18.20    1.80
   5   8   7    6.80    1.40
   6   8   7    0.40    1.20
   7   8   7   14.20    1.90
   8   8   7    1.60    1.40
   9   8   7   -1.20    1.30
  10   8   7    0.50    1.50
  11   8   7   -0.10    1.50
  11  -9  -7    0.40    1.10
  10  -9  -7   -0.10    1.00
 -10   9   7    1.90    1.40
   9  -9  -7    1.30    1.10
  -9   9   7    3.00    1.40
   8  -9  -7    7.00    1.20
  -8   9   7   11.10    1.70
   7  -9  -7   60.19    2.60
  -7   9   7   66.09    2.90
   6  -9  -7    5.90    1.10
  -6   9   7    9.60    1.60
   5  -9  -7   12.10    1.30
  -5   9   7   13.80    1.70
   4  -9  -7    4.30    1.00
  -4   9   7    4.40    1.30
   3  -9  -7    2.00    0.80
  -3   9   7   -0.10    1.20
   2  -9  -7    2.30    0.80
  -2   9   7    1.40    1.20
   1  -9  -7    0.00    0.60
  -1   9   7    0.10    1.00
   0  -9  -7    0.20    0.70
   0  -9  -7   -0.20    0.40
   0   9   7    0.10    1.00
  -1  -9  -7    0.10    0.50
  -1  -9  -7    0.50    0.70
   1   9   7   -1.20    1.00
  -2  -9  -7    1.20    0.80
   2   9   7    2.40    1.10
  -3  -9  -7    0.90    0.80
   3   9   7    3.20    1.10
   4   9   7    4.80    1.20
   5   9   7   12.70    1.60
   6   9   7    8.30    1.60
   7   9   7   56.79    3.10
   8   9   7   10.00    1.90
   9   9   7    2.00    1.50
  10   9   7   -0.60    1.50
  11   9   7    0.80    1.60
  11 -10  -7    0.00    1.10
  10 -10  -7    0.30    1.10
   9 -10  -7   -0.30    1.00
  -9  10   7    3.80    1.40
   8 -10  -7   -0.90    0.90
  -8  10   7    1.80    1.30
   7 -10  -7    1.30    1.00
  -7  10   7    1.90    1.40
   6 -10  -7    0.20    0.90
  -6  10   7    0.50    1.30
   5 -10  -7    2.90    1.00
  -5  10   7    4.50    1.40
   4 -10  -7    4.30    1.00
  -4  10   7    4.10    1.40
   3 -10  -7    5.80    1.00
  -3  10   7    3.90    1.30
   2 -10  -7    1.00    0.80
  -2  10   7    0.60    1.30
   1 -10  -7    8.80    1.10
   1 -10  -7    8.40    0.60
  -1  10   7    8.90    1.40
   0 -10  -7   60.59    1.90
   0 -10  -7   61.69    2.30
   0  10   7   58.99    2.60
  -1 -10  -7    8.40    0.80
  -1 -10  -7    6.90    1.00
   1  10   7    9.50    1.50
  -2 -10  -7    1.20    0.60
  -2 -10  -7    0.50    0.80
   2  10   7    0.70    1.10
  -3 -10  -7    3.70    0.90
   3  10   7    4.30    1.30
  -4 -10  -7    2.30    0.90
   4  10   7    3.80    1.30
   5  10   7    2.60    1.20
   6  10   7    1.30    1.30
   7  10   7    0.70    1.30
   8  10   7    0.10    1.40
   9  10   7    2.20    1.50
  10  10   7   -0.90    1.40
  11  10   7    0.30    1.60
  10 -11  -7    0.60    1.20
   9 -11  -7    0.60    1.20
   8 -11  -7    1.50    1.10
  -8  11   7    0.50    1.30
   7 -11  -7   -0.20    0.90
  -7  11   7    0.70    1.30
   6 -11  -7   -0.40    0.90
  -6  11   7    1.90    1.40
   5 -11  -7    0.20    0.90
  -5  11   7   -0.20    1.30
   4 -11  -7   -1.80    0.70
  -4  11   7    1.00    1.40
   3 -11  -7    1.10    0.90
  -3  11   7    0.50    1.30
   2 -11  -7    1.70    0.90
  -2  11   7    2.10    1.20
   1 -11  -7    0.90    0.50
   1 -11  -7    2.80    0.80
  -1  11   7    2.70    1.30
   0 -11  -7    0.30    0.50
   0 -11  -7    0.40    0.80
   0  11   7   -0.80    1.10
  -1 -11  -7    3.30    0.70
  -1 -11  -7    2.20    0.90
   1  11   7    2.90    1.20
  -2 -11  -7    1.00    0.90
  -2 -11  -7    2.00    0.70
   2  11   7    2.40    1.20
  -3 -11  -7    0.90    0.90
   3  11   7   -0.40    1.10
  -4 -11  -7   -0.10    0.90
   4  11   7    1.40    1.20
  -5 -11  -7    0.00    0.90
   5  11   7    0.70    1.10
   6  11   7   -0.10    1.30
   7  11   7    2.80    1.40
   8  11   7   -1.00    1.40
   9  11   7   -0.20    1.50
  10  11   7    1.70    1.60
  10 -12  -7   -1.30    1.10
   9 -12  -7   -1.00    1.10
   8 -12  -7    0.80    1.00
   7 -12  -7   11.70    1.50
   6 -12  -7   -0.50    0.90
  -6  12   7    0.50    1.40
   5 -12  -7    3.10    1.00
  -5  12   7    1.70    1.40
   4 -12  -7   12.60    1.40
  -4  12   7   13.00    1.70
   3 -12  -7   24.40    1.80
  -3  12   7   26.10    2.30
   2 -12  -7    6.80    1.10
  -2  12   7    7.70    1.50
   1 -12  -7    0.00    0.80
  -1  12   7    0.40    1.20
   0 -12  -7   -0.30    0.60
   0 -12  -7    0.80    0.80
   0  12   7    0.40    1.30
  -1 -12  -7    0.60    0.70
  -1 -12  -7    0.60    0.80
   1  12   7    0.80    1.10
  -2 -12  -7    7.20    1.20
  -2 -12  -7    8.00    1.00
   2  12   7    8.70    1.50
  -3 -12  -7   26.40    2.00
  -3 -12  -7   26.00    2.10
   3  12   7   22.70    2.00
  -4 -12  -7   10.30    1.30
   4  12   7   13.40    1.80
  -5 -12  -7    2.80    1.10
   5  12   7    2.80    1.30
  -6 -12  -7   -0.10    1.00
   6  12   7    0.00    1.30
   7  12   7   15.60    2.20
   8  12   7    0.70    1.50
   9  12   7    0.60    1.40
  10  12   7    0.50    1.70
   9 -13  -7    1.00    1.10
   8 -13  -7    1.00    1.00
   7 -13  -7    9.80    1.50
   6 -13  -7    0.30    1.00
   5 -13  -7    0.10    0.90
  -5  13   7   -2.10    1.40
   4 -13  -7    0.20    0.90
  -4  13   7   -1.70    1.30
   3 -13  -7    0.80    0.90
  -3  13   7   -1.80    1.20
   2 -13  -7    0.50    0.90
  -2  13   7   -0.10    1.20
   1 -13  -7    8.80    1.30
  -1  13   7   10.70    1.60
   0 -13  -7    2.20    1.00
   0  13   7    0.20    1.30
  -1 -13  -7   10.30    1.30
  -1 -13  -7    9.60    1.00
   1  13   7    9.80    1.50
  -2 -13  -7    0.80    0.80
  -2 -13  -7    0.70    0.90
   2  13   7   -0.30    1.10
  -3 -13  -7    0.60    0.80
  -3 -13  -7    0.50    0.90
   3  13   7   -1.10    1.10
  -4 -13  -7    0.00    0.80
  -4 -13  -7   -0.20    1.00
   4  13   7    0.20    1.20
  -5 -13  -7    0.30    1.10
   5  13   7    0.20    1.30
  -6 -13  -7    1.50    1.10
   6  13   7   -1.40    1.20
  -7 -13  -7   10.70    1.50
   7  13   7   10.60    2.00
  -8 -13  -7   -0.20    1.20
   8  13   7    1.80    1.60
  -9 -13  -7   -0.60    1.20
   9  13   7   -1.80    1.40
   9 -14  -7    0.60    1.10
   8 -14  -7    1.20    1.10
   7 -14  -7    1.30    1.10
   6 -14  -7    3.40    1.20
   5 -14  -7    2.90    1.10
   4 -14  -7   -0.50    0.90
  -4  14   7   -2.30    1.30
   3 -14  -7    6.30    1.20
  -3  14   7    4.00    1.50
   2 -14  -7    7.70    1.30
  -2  14   7    6.60    1.50
   1 -14  -7    2.00    1.00
  -1  14   7    3.00    1.50
   0 -14  -7   32.10    2.20
   0  14   7   25.80    2.10
  -1 -14  -7    2.50    1.00
   1  14   7    3.30    1.30
  -2 -14  -7    4.80    1.10
  -2 -14  -7    6.30    1.00
   2  14   7    6.20    1.50
  -3 -14  -7    4.50    1.20
  -3 -14  -7    5.90    1.10
   3  14   7    6.30    1.50
  -4 -14  -7    0.50    0.90
  -4 -14  -7   -0.40    1.00
   4  14   7    0.10    1.20
  -5 -14  -7    3.50    1.10
  -5 -14  -7    3.00    1.10
   5  14   7    2.80    1.50
  -6 -14  -7    1.60    1.20
   6  14   7    2.20    1.50
  -7 -14  -7   -0.40    1.20
   7  14   7    2.60    1.50
  -8 -14  -7   -0.40    1.20
   8  14   7   -0.60    1.50
  -9 -14  -7   -2.60    1.20
   9  14   7    0.40    1.60
   8 -15  -7    0.00    1.10
   7 -15  -7    1.40    1.10
   6 -15  -7    0.90    1.10
   5 -15  -7    2.30    1.20
   4 -15  -7    0.20    1.00
   3 -15  -7    0.30    1.00
  -3  15   7   -1.80    1.30
   2 -15  -7    0.10    0.90
  -2  15   7    0.00    1.30
   1 -15  -7    3.50    1.10
  -1  15   7    0.90    1.30
   0 -15  -7    0.10    1.00
   0  15   7   -1.10    1.20
  -1 -15  -7    2.00    1.10
   1  15   7    2.70    1.30
  -2 -15  -7    0.60    1.00
   2  15   7    1.40    1.30
  -3 -15  -7    1.10    1.00
  -3 -15  -7   -1.90    0.90
   3  15   7    0.00    1.20
  -4 -15  -7    0.70    1.10
  -4 -15  -7    0.80    1.00
   4  15   7   -1.40    1.20
  -5 -15  -7    1.60    1.20
  -5 -15  -7    2.90    1.10
   5  15   7    0.20    1.30
  -6 -15  -7   -0.10    1.20
  -6 -15  -7    1.70    1.10
   6  15   7    0.50    1.40
  -7 -15  -7    4.60    1.20
  -7 -15  -7    2.40    1.30
   7  15   7    3.50    1.70
  -8 -15  -7    0.10    1.30
   8  15   7    0.20    1.60
   7 -16  -7    5.00    1.30
   6 -16  -7   -0.40    1.00
   5 -16  -7   -0.40    1.00
   4 -16  -7   -0.20    1.00
   3 -16  -7    4.20    1.20
   2 -16  -7    0.50    1.00
  -2  16   7   -0.70    1.30
   1 -16  -7    0.00    1.00
  -1  16   7   -0.80    1.20
   0 -16  -7    1.10    1.10
   0  16   7    0.20    1.20
  -1 -16  -7   -0.60    1.00
   1  16   7   -0.80    1.20
  -2 -16  -7    0.50    1.10
   2  16   7    1.80    1.40
  -3 -16  -7    3.70    1.30
   3  16   7    3.70    1.40
  -4 -16  -7    2.70    1.20
   4  16   7    1.20    1.50
  -5 -16  -7    2.40    1.10
  -5 -16  -7   -0.20    1.20
   5  16   7   -0.30    1.40
  -6 -16  -7    0.40    1.10
  -6 -16  -7   -0.30    1.20
   6  16   7    1.20    1.60
  -7 -16  -7    2.50    1.40
  -7 -16  -7    2.90    1.20
   7  16   7    3.70    1.80
   6 -17  -7   -0.30    1.10
   5 -17  -7   -0.60    1.00
   4 -17  -7    4.10    1.30
   3 -17  -7   -0.60    1.00
   2 -17  -7    4.70    1.30
   1 -17  -7    0.80    1.10
  -1  17   7    0.60    1.30
   0 -17  -7   -0.40    1.00
   0  17   7   -1.50    1.20
  -1 -17  -7    0.30    1.10
   1  17   7   -1.00    1.30
  -2 -17  -7    1.30    1.10
   2  17   7    3.60    1.50
  -3 -17  -7    0.20    1.10
   3  17   7   -0.30    1.30
  -4 -17  -7   -0.80    1.20
   4  17   7    1.40    1.50
  -5 -17  -7   -1.20    1.20
   5  17   7   -0.30    1.40
  -6 -17  -7    1.30    1.20
  -6 -17  -7   -0.70    1.30
   6  17   7   -0.70    1.50
   5 -18  -7   -0.90    1.10
   4 -18  -7    1.20    1.20
   3 -18  -7   -0.20    1.10
   2 -18  -7    1.10    1.20
   1 -18  -7    0.70    1.10
   0 -18  -7   -1.00    1.00
   0  18   7    0.00    1.30
  -1 -18  -7    1.50    1.30
   1  18   7    0.10    1.20
  -2 -18  -7   -0.20    1.20
   2  18   7   -0.70    1.30
  -3 -18  -7    1.50    1.30
   3  18   7    0.70    1.50
  -4 -18  -7    1.10    1.30
   4  18   7   -0.90    1.30
  -5 -18  -7    0.90    1.40
   5  18   7    0.70    1.60
   4 -19  -7    0.10    1.10
   3 -19  -7   -1.40    1.10
   2 -19  -7   -0.60    1.10
   1 -19  -7   -0.70    1.10
   0 -19  -7   -0.70    1.10
  -1 -19  -7   -0.40    1.20
   1  19   7    1.10    1.40
  -2 -19  -7    0.70    1.30
   2  19   7    1.40    1.50
  -3 -19  -7    0.60    1.30
   3  19   7    0.10    1.40
  -4 -19  -7   -1.70    1.20
   4  19   7   -0.70    1.40
   1 -20  -7    0.10    1.30
   0 -20  -7    1.70    1.40
  -1 -20  -7   -1.00    1.20
  -2 -20  -7   -1.40    1.20
  -3 -19   8   -1.10    1.30
  -2 -19   8   -1.10    1.20
  -1 -19   8   -0.60    1.10
   0 -19   8   -1.90    1.10
   1 -19   8   -1.00    1.00
   2 -19   8   -0.70    1.10
   2 -19   8    0.30    1.10
   3 -19   8   -1.50    1.00
   3 -19   8    0.70    1.10
  -5 -18   8   -1.90    1.20
  -4 -18   8    0.00    1.30
  -3 -18   8    0.30    1.20
  -2 -18   8   -1.60    1.10
  -1 -18   8   -0.90    1.10
   0 -18   8   -0.90    1.10
   1 -18   8    0.30    1.10
   1 -18   8    0.00    1.00
   2 -18   8   -0.10    1.10
   2 -18   8    0.80    1.00
   3 -18   8   -0.50    1.10
   3 -18   8    1.20    1.10
   4 -18   8   -0.20    1.00
   4 -18   8    0.10    1.10
   5 -18   8   -0.10    1.00
   5 -18   8    0.30    1.20
   6  17  -8    2.30    1.60
  -6 -17   8    0.30    1.30
  -5 -17   8    0.50    1.30
  -4 -17   8   -0.70    1.20
  -3 -17   8   -0.30    1.20
  -2 -17   8    0.70    1.20
  -1 -17   8   -0.50    1.10
   0 -17   8   -0.50    1.10
   0 -17   8   -0.10    0.90
   1 -17   8   -1.20    1.00
   1 -17   8    0.40    0.90
   2 -17   8    2.90    1.00
   2 -17   8    1.50    1.10
   3 -17   8   -0.10    1.00
   3 -17   8   -1.30    1.00
   4 -17   8    2.10    1.10
   4 -17   8    0.70    1.10
   5 -17   8   -1.80    0.90
   5 -17   8    0.00    1.10
   6 -17   8    2.00    1.10
   6 -17   8    1.80    1.30
   7  16  -8   -0.20    1.50
  -7 -16   8    0.60    1.40
   6  16  -8    1.40    1.40
  -6 -16   8    1.30    1.40
   5  16  -8    1.00    1.30
  -5 -16   8    0.20    1.20
  -4 -16   8    1.40    1.20
  -3 -16   8    0.40    1.10
  -2 -16   8   -1.10    1.10
  -1 -16   8    0.10    1.10
   0 -16   8    0.90    1.10
   0 -16   8    2.40    1.00
   1 -16   8    0.50    1.00
   1 -16   8    0.40    0.90
   2 -16   8   -0.80    1.00
   2 -16   8    0.10    0.90
   3 -16   8    0.30    1.00
   3 -16   8   -0.10    1.00
   4 -16   8    1.60    1.10
   4 -16   8    1.10    1.00
   5 -16   8    1.50    1.10
   5 -16   8   -0.20    1.00
   6 -16   8    0.50    1.00
   6 -16   8    1.50    1.20
   7 -16   8    1.70    1.30
   7 -16   8   -0.40    1.00
   8  15  -8    1.00    1.60
  -8 -15   8    0.50    1.40
   7  15  -8    1.50    1.50
  -7 -15   8    3.30    1.40
   6  15  -8    2.20    1.50
  -6 -15   8    1.20    1.30
   5  15  -8    3.20    1.40
  -5 -15   8    4.60    1.30
   4  15  -8    0.50    1.10
  -4 -15   8   -1.80    1.00
   3  15  -8    4.20    1.20
  -3 -15   8    3.40    1.20
  -2 -15   8    0.70    1.10
  -1 -15   8    0.80    0.80
  -1 -15   8    0.00    1.00
   0 -15   8   -0.30    0.80
   0 -15   8   -0.80    1.00
   1 -15   8    2.10    1.10
   1 -15   8    1.50    0.90
   2 -15   8   -1.40    0.90
   2 -15   8   -0.20    0.90
   3 -15   8    3.20    1.10
   3 -15   8    2.10    1.10
   4 -15   8    0.70    1.00
   4 -15   8   -0.70    0.90
   5 -15   8    2.40    1.10
   5 -15   8    3.20    1.20
   6 -15   8    0.90    1.00
   6 -15   8    1.90    1.20
   7 -15   8    2.50    1.40
   7 -15   8   -0.10    1.00
   8 -15   8   -0.40    0.90
   8 -15   8    1.80    1.30
   8  14  -8    6.60    1.90
  -8 -14   8    4.30    1.50
   7  14  -8    1.40    1.50
  -7 -14   8    1.60    1.30
   6  14  -8    1.90    1.40
  -6 -14   8   -0.10    1.20
   5  14  -8    1.30    1.30
  -5 -14   8    0.60    1.10
   4  14  -8   -0.60    1.10
  -4 -14   8   -1.00    1.00
   3  14  -8    3.50    1.20
  -3 -14   8    1.20    1.10
   2  14  -8    0.70    0.90
  -2 -14   8   -0.90    1.00
  -1 -14   8    1.60    0.80
  -1 -14   8   -0.40    1.00
   0 -14   8    3.80    0.90
   0 -14   8    1.10    1.00
   1 -14   8    0.30    1.00
   1 -14   8   -0.30    0.80
   2 -14   8    0.10    0.90
   2 -14   8    1.00    1.00
   3 -14   8    3.10    1.00
   3 -14   8    1.40    1.00
   4 -14   8    1.20    1.00
   4 -14   8    1.70    1.10
   5 -14   8    0.70    1.00
   5 -14   8    0.80    1.10
   6 -14   8    1.80    1.10
   6 -14   8    1.50    1.20
   7 -14   8    1.90    1.30
   7 -14   8    1.00    1.00
   8 -14   8    5.10    1.50
   8 -14   8    4.60    1.20
   9  13  -8    1.60    1.70
  -9 -13   8   -0.70    1.20
   8  13  -8    1.40    1.60
  -8 -13   8   -0.10    1.20
   7  13  -8   -0.70    1.30
  -7 -13   8    1.80    1.20
   6  13  -8    0.80    1.30
  -6 -13   8    2.20    1.20
   5  13  -8    0.10    1.20
  -5 -13   8   -0.40    1.10
   4  13  -8    0.10    1.10
  -4 -13   8    0.10    1.00
   3  13  -8    2.80    1.20
  -3 -13   8    3.50    1.10
   2  13  -8    0.00    0.90
  -2 -13   8    0.90    1.00
  -1 -13   8    6.00    0.90
  -1 -13   8    4.10    1.20
   0 -13   8    0.50    0.70
   0 -13   8   -0.10    1.00
   1 -13   8    5.20    1.10
   1 -13   8    5.10    1.00
   2 -13   8   -0.40    0.80
   2 -13   8    0.50    0.90
   3 -13   8    2.10    0.90
   3 -13   8    3.30    1.10
   4 -13   8   -0.80    0.90
   4 -13   8   -0.30    0.90
   5 -13   8   -0.20    1.00
   5 -13   8   -0.80    0.90
   6 -13   8    0.10    0.90
   6 -13   8   -0.50    1.10
   7 -13   8    1.80    1.20
   7 -13   8    0.20    0.90
   8 -13   8    0.90    1.00
   8 -13   8    1.60    1.30
   9 -13   8    1.60    1.10
  10  12  -8   -0.40    1.60
 -10 -12   8   -0.10    1.20
   9  12  -8    0.10    1.70
  -9 -12   8    0.30    1.20
   8  12  -8    0.80    1.50
  -8 -12   8    0.80    1.20
   7  12  -8    5.60    1.80
  -7 -12   8    4.00    1.30
   6  12  -8    1.10    1.30
  -6 -12   8    0.70    1.10
   5  12  -8    2.00    1.30
  -5 -12   8    2.00    1.20
   4  12  -8    3.80    1.20
  -4 -12   8    3.10    1.20
   3  12  -8    3.30    1.10
  -3 -12   8    3.60    1.10
   2  12  -8    7.10    1.10
  -2 -12   8    4.90    1.10
  -2 -12   8    6.60    0.80
   1  12  -8    6.30    1.10
  -1 -12   8    7.00    0.80
  -1 -12   8    4.90    1.10
   0 -12   8    4.70    0.80
   0 -12   8    3.40    1.10
   1 -12   8    6.10    1.10
   1 -12   8    5.90    1.00
   2 -12   8    8.40    1.10
   2 -12   8    7.50    1.20
   3 -12   8    2.90    1.10
   3 -12   8    3.80    1.00
   4 -12   8    2.90    1.00
   4 -12   8    4.00    1.00
   5 -12   8    1.30    0.90
   5 -12   8    1.30    1.00
   6 -12   8    0.70    1.10
   6 -12   8   -0.20    0.90
   7 -12   8    3.10    1.10
   7 -12   8    5.80    1.40
   8 -12   8    1.70    1.00
   9 -12   8    0.10    1.00
  10 -12   8   -0.30    1.00
  10  11  -8    2.10    1.80
 -10 -11   8    2.30    1.30
   9  11  -8    3.50    1.70
  -9 -11   8    3.60    1.30
   8  11  -8    2.80    1.60
  -8 -11   8    2.90    1.20
   7  11  -8    3.10    1.50
  -7 -11   8    1.10    1.10
   6  11  -8   12.70    1.90
  -6 -11   8    8.50    1.40
   5  11  -8    0.40    1.10
  -5 -11   8    2.00    1.10
   4  11  -8   19.10    1.70
  -4 -11   8   16.10    1.60
   3  11  -8    4.70    1.20
  -3 -11   8    4.50    1.10
   2  11  -8   22.40    1.60
  -2 -11   8   24.30    2.30
  -2 -11   8   23.30    1.20
   1  11  -8    3.50    0.90
  -1 -11   8    3.30    0.70
  -1 -11   8    3.80    1.10
   0  11  -8   -0.40    0.70
   0 -11   8   -0.80    0.80
   0 -11   8    0.20    0.70
   1 -11   8    1.90    0.80
   1 -11   8    2.40    1.00
   2 -11   8   25.00    1.60
   2 -11   8   24.20    2.10
   3 -11   8    4.20    1.00
   3 -11   8    6.80    1.10
   4 -11   8   14.40    1.40
   4 -11   8   20.90    1.70
   5 -11   8    0.70    1.00
   5 -11   8    0.00    0.80
   6 -11   8   10.90    1.40
   6 -11   8   10.00    1.30
   7 -11   8    2.10    1.00
   7 -11   8    2.90    1.30
   8 -11   8    1.10    1.00
   9 -11   8    2.10    1.10
  10 -11   8    1.20    1.10
  10  10  -8   -0.80    1.50
 -10 -10   8    1.60    1.30
   9  10  -8   -1.00    1.50
  -9 -10   8    1.30    1.10
   8  10  -8   19.40    2.30
  -8 -10   8   13.50    1.70
   7  10  -8    2.20    1.50
  -7 -10   8    2.30    1.20
   6  10  -8    2.20    1.30
  -6 -10   8    1.30    1.00
   5  10  -8    1.70    1.20
  -5 -10   8    1.00    1.00
   4  10  -8    7.30    1.30
  -4 -10   8    7.10    1.20
   3  10  -8   13.30    1.40
  -3 -10   8   12.00    1.40
   2  10  -8   13.90    1.40
  -2 -10   8   14.10    0.90
  -2 -10   8   13.00    1.30
   1  10  -8    4.50    1.00
  -1 -10   8    3.20    1.00
  -1 -10   8    4.70    0.70
   0  10  -8    8.90    1.00
   0 -10   8    6.50    1.10
   0 -10   8    8.00    0.90
   1 -10   8    3.00    0.90
   1 -10   8    4.00    0.80
   1 -10   8    4.40    0.60
   2 -10   8   13.70    1.20
   2 -10   8   13.80    1.30
   3 -10   8   12.90    1.40
   3 -10   8   14.10    1.30
   4 -10   8    8.00    1.20
   4 -10   8    5.80    1.00
   5 -10   8    0.60    0.90
   5 -10   8    1.00    0.90
   6 -10   8    0.10    0.80
   6 -10   8    2.20    1.10
   7 -10   8    2.20    1.00
   8 -10   8   13.20    1.50
   9 -10   8    0.10    0.90
  10 -10   8   -0.40    1.00
  11   9  -8    0.50    1.70
 -11  -9   8    1.60    1.20
  10   9  -8    0.70    1.60
 -10  -9   8    1.00    1.10
   9   9  -8    1.20    1.50
  -9  -9   8   -0.10    1.00
   8   9  -8    0.80    1.40
  -8  -9   8   -0.40    1.00
   7   9  -8    1.90    1.40
  -7  -9   8    1.90    1.10
   6   9  -8    0.20    1.20
  -6  -9   8    0.10    1.00
   5   9  -8    3.00    1.30
  -5  -9   8    3.80    1.10
   4   9  -8    1.30    1.00
  -4  -9   8   -0.10    0.90
   3   9  -8    9.10    1.30
  -3  -9   8    7.40    1.10
   2   9  -8   -0.40    0.80
  -2  -9   8    0.00    0.80
  -2  -9   8    0.00    0.50
   1   9  -8    2.80    0.90
  -1  -9   8    3.60    0.90
  -1  -9   8    4.70    0.60
   0   9  -8    0.60    0.70
   0  -9   8    0.60    0.60
   0  -9   8    0.20    0.60
   0  -9   8   -0.50    0.70
   1  -9   8    2.60    0.90
   1  -9   8    5.00    0.60
   1  -9   8    3.90    0.80
   2  -9   8    0.30    0.70
   2  -9   8    0.10    0.70
   3  -9   8    7.20    1.00
   3  -9   8    5.90    1.00
   4  -9   8    0.90    0.80
   4  -9   8    1.10    0.80
   5  -9   8    4.80    1.10
   5  -9   8    3.90    1.00
   6  -9   8   -1.30    0.70
   7  -9   8    2.10    1.00
   8  -9   8    0.70    0.90
   9  -9   8    0.10    1.00
  10  -9   8    0.80    1.00
  11  -9   8   -0.20    1.00
  11   8  -8    1.70    1.70
 -11  -8   8    0.50    1.10
  10   8  -8    0.20    1.60
 -10  -8   8    1.60    1.10
   9   8  -8    0.00    1.50
  -9  -8   8    1.00    1.00
   8   8  -8   15.80    2.10
  -8  -8   8   13.30    1.50
   7   8  -8   17.50    2.10
  -7  -8   8   25.00    2.50
   6   8  -8    0.10    1.20
  -6  -8   8    0.00    0.90
   5   8  -8   16.60    1.80
  -5  -8   8   14.50    1.50
   4   8  -8    1.10    1.10
  -4  -8   8    1.00    0.90
   3   8  -8    1.20    0.90
  -3  -8   8    0.30    0.80
   2   8  -8   43.80    2.00
  -2  -8   8   45.30    2.40
   1   8  -8   16.70    1.20
  -1  -8   8   14.20    1.20
  -1  -8   8   18.10    1.00
   0  -8   8   37.70    2.10
   0  -8   8   38.20    1.50
   0  -8   8   34.40    1.40
   1  -8   8   17.50    1.00
   1  -8   8   16.60    1.20
   1  -8   8   15.10    1.20
   2  -8   8   46.90    1.80
   2  -8   8   39.80    1.30
   2  -8   8   46.80    2.20
   3  -8   8    0.70    0.70
   3  -8   8    0.40    0.70
   4  -8   8    1.60    0.90
   4  -8   8    0.60    0.80
   5  -8   8   13.80    1.30
   6  -8   8    1.40    0.90
   7  -8   8   20.80    2.00
   8  -8   8   15.10    1.60
   9  -8   8   -0.30    0.90
  10  -8   8    0.10    1.00
  11  -8   8    0.10    1.10
  11   7  -8    0.70    1.70
  10   7  -8    1.30    1.60
 -10  -7   8    2.60    1.10
   9   7  -8   11.60    1.90
  -9  -7   8    8.30    1.40
   8   7  -8   10.70    1.90
  -8  -7   8    8.40    1.30
   7   7  -8   10.40    1.80
  -7  -7   8    7.60    1.20
   6   7  -8    6.50    1.40
  -6  -7   8    5.80    1.10
   5   7  -8    0.90    1.10
  -5  -7   8    0.80    0.90
   4   7  -8   43.70    2.20
  -4  -7   8   46.30    2.60
   3   7  -8   18.00    1.50
  -3  -7   8   16.40    1.30
   2   7  -8   20.60    1.40
  -2  -7   8   23.30    2.00
   1   7  -8   -0.50    0.70
  -1  -7   8    0.00    0.70
   0  -7   8    0.30    0.70
   0  -7   8    0.20    0.50
   0  -7   8   -0.40    0.60
   1  -7   8   -0.10    0.60
   1  -7   8    0.30    0.60
   1  -7   8    1.50    0.60
   2  -7   8   19.40    1.20
   2  -7   8   17.30    1.00
   2  -7   8   18.60    1.70
   3  -7   8   18.20    1.70
   4  -7   8   42.20    2.10
   5  -7   8    0.40    0.80
   6  -7   8    6.10    1.10
   7  -7   8   10.00    1.30
   8  -7   8    7.40    1.30
   9  -7   8    7.00    1.30
  10  -7   8    3.10    1.20
  11  -7   8    1.00    1.10
  12   6  -8    1.80    1.80
  11   6  -8    0.90    1.60
  10   6  -8   -0.60    1.30
   9   6  -8   -1.30    1.30
   8   6  -8   10.50    1.80
  -8  -6   8   10.20    1.40
   7   6  -8    2.60    1.40
  -7  -6   8    0.90    0.90
   6   6  -8    0.60    1.20
  -6  -6   8    3.00    1.00
   5   6  -8    0.40    1.10
  -5  -6   8    0.40    0.80
   4   6  -8    0.60    1.00
  -4  -6   8    0.70    0.80
   3   6  -8    0.90    0.90
  -3  -6   8    0.90    0.80
   2   6  -8   11.70    1.20
  -2  -6   8   12.20    1.10
   1   6  -8   11.10    1.10
  -1  -6   8    9.80    1.00
   0  -6   8   40.60    1.60
   0  -6   8   42.20    2.10
   1  -6   8    9.40    1.00
   1  -6   8   11.10    1.10
   2  -6   8   12.40    1.10
   2  -6   8   14.90    1.50
   3  -6   8    0.60    0.60
   3  -6   8    0.10    0.50
   4  -6   8    0.50    0.70
   4  -6   8    1.10    0.50
   5  -6   8    0.50    0.70
   5  -6   8    0.30    0.60
   6  -6   8    2.00    0.70
   6  -6   8    1.10    0.80
   7  -6   8    1.40    0.90
   8  -6   8    8.70    1.30
   9  -6   8   -0.20    0.90
  10  -6   8    0.80    1.00
[truncated: 401,321 more chars]
